# Supplementary material for: Using internet search queries for infectious disease surveillance: screening diseases for suitability
Source: BMC Infect Dis. 2014 Dec 31;14:690. doi: 10.1186/s12879-014-0690-1 (PMC4300155; doi:10.1186/s12879-014-0690-1)
Supplement: Supplementary file 1 — Additional file 1: Complete tables of results for Google Correlate Searches, Google Trends data, Spearman Correlations and cross correlations. (XLSX 2 MB) [file 12879_2014_690_MOESM1_ESM.xlsx]

## Sheet: Worksheet notes
Tab name	Description
Google Correlate Results	Contains a list of terms for each disease (up to 300) identified through Google Correlate. Terms were identified by querying Google Correlate with disease notification data (national) for 3 periods (2004-9, 2009-13 and 2004-13).
Google Trends Terms Queried	Contains a list of terms for each disease that were used to query Google Trends.
Spearman Rho 2004-13	Spearman’s rank correlation results for the January 2004 to September 2013 time series for each disease. Results presented as Spearman Rho.
Spearman Rho 2009-13	Spearman’s rank correlation results for the January 2009 to September 2013 time series for each disease. Results presented as Spearman Rho.
Spearman p-value 2004-13	Spearman’s rank correlation results for the January 2004 to September 2013 time series for each disease. Results presented as p-values. Coloured cells indicate significance. All significance levels have been Bonferroni adjusted.
Spearman p-value 2009-13	Spearman’s rank correlation results for the January 2009 to September 2013 time series for each disease. Results presented as p-values. Coloured cells indicate significance. All significance levels have been Bonferroni adjusted.
Cross Correlations 2004-13	Cross correlation results for the January 2004 to September 2013 time series. NOTE: Notification data for chikungunya is only available from 2008 onwards; notification data for Varicella zoster (chickenpox, shingles and unspecified) is only available from 2006 onwards.
Cross Correlations 2009-13	Cross correlation results for the January 2009 to September 2013 time series.
Bloodborne diseases	Raw data (Google Trends and notifications) and graphs for all bloodborne diseases. Data presented at national level only.
Gastrointestinal diseases	Raw data (Google Trends and notifications) and graphs for all gastrointestinal diseases. Data presented at national level only.
Other bacterial infections	Raw data (Google Trends and notifications) and graphs for all other bacterial infections. Data presented at national level only.
Quarantinable diseases	Raw data (Google Trends and notifications) and graphs for all quarantinable diseases. Data presented at national level only.
Sexually transmissible infections	Raw data (Google Trends and notifications) and graphs for all sexually transmissible infections. Data presented at national level only.
Vaccine preventable diseases	Raw data (Google Trends and notifications) and graphs for all vaccine preventable diseases. Data presented at national level only.
Vectorborne diseases	Raw data (Google Trends and notifications) and graphs for all vectorborne diseases. Data presented at national level only.
Zoonoses	Raw data (Google Trends and notifications) and graphs for all zoonoses. Data presented at national level only.

## Sheet: Google Correlate Results
	Bloodborne diseases							Gastrointestinal diseases												Other bacterial infections					Quarantinable diseases							Sexually transmissible infections							Vaccine preventable diseases
	Hepatitis (NEC)	Hepatitis B (newly acquired)	Hepatitis B (unspecified)	Hepatitis C (newly acquired)	Hepatitis C (unspecified)	Hepatitis D		Botulism	Campylobacteriosis	Cryptosporidiosis	Haemolytic uraemic syndrome (HUS)	Hepatitis A	Hepatitis E	Listeriosis	STEC, VTEC	Salmonellosis	Shigellosis	Typhoid Fever		Legionellosis	Leprosy	Meningococcal disease (invasive)	Tuberculosis		Cholera	Plague	Rabies	Smallpox	Viral haemorrhagic fever (NEC)	Yellow fever		Chlamydial infection	Donovanosis	Gonococcal infection	Syphilis - congenital	Syphilis < 2 years	Syphilis > 2 years or unspecified duration		Diphtheria	Haemophilus influenzae type b	Influenza (laboratory confirmed)	Measles	Mumps	Pertussis	Pneumococcal disease (invasive)	Poliomyelitis	Rubella	Rubella Congenital	Tetanus
1	2569	åƒ åƒ é™	1 page	7255	1 page	20 meter	1	13m	1.1.1.1	2001-04-01	1248	3.1	91.7	3928	14 day	accommodation busselton	0% balance transfers	100 download	1	2 ohm	à¸˜à¸µ	& r block	99	1	2013-04-29	NO RESULTS	NO RESULTS	NO RESULTS	NO RESULTS	3 way part	1	2	597	100 cotton	ä¸èƒ½ ä¸‹è½½	2022-03-01	0-6	1	897	498	1969-07-01	4.21	7.1	123bee	3 minute thesis	6.45	505	0	1945-03-01
2	2006-03-01	åƒ åƒ é™ å¬	100 dollar note	14r	a database	abattoirs	2	åˆ˜ æ¶›	428 george street	2009-03-01	2180	8	access property	120 pounds to kg	2 weeks weather	adelaide public holidays	2008 car	12 ç”Ÿè‚–	2	24 hour chemist adelaide	australian dollar to peso	å‡»	2 chillies	2	10 å¤§	NO RESULTS	NO RESULTS	NO RESULTS	NO RESULTS	30 day photo challenge	2	2	598	100 cotton	ã‚°ãƒ«ãƒ¼ãƒ—	100 years old	500 mm	2	3d è‚‰	1989-06-01	2009-07-01	2012 afl grand final	32	123bee	åŠå¹´	2713	2003 active directory	706	13th beach golf links
3	2002 commonwealth games	åƒ é™ å¬	a fact	access to superannuation	about animal cruelty	aged care wages	3	à¸­à¸­à¸™à¹„à¸¥à¸™à¹Œ à¸Ÿà¸£à¸µ	a cricket	2014-03-01	ÄeskÃ¡	3.1.1	accor.com	5 kg	350 chevy	ama supercross	2008 model	å äºŒ ç”Ÿè‚–	3	a pony	bandogs	å— æ‹³	2 chillies	3	4minute	NO RESULTS	NO RESULTS	NO RESULTS	NO RESULTS	30 day photo challenge	3	4122	3239	12 months	å„åœ°	60 carrington street	a de	3	4.3.2	2000-06-01	1969 moon	5.0.4	2008 public holidays	160 gb	åŠå¹´	2713	å€Ÿ	1233	2 do
4	2006 commonwealth games	access points	a good manager	aiff to mp3	access	alternative schools	4	å¤© ä¸€	abc.net.au/rn	100 cd	all flowers	30h!3	acer aspire sa80	6 x 4	admiral nelson motor inn	ant bait	3 wireless internet	å äºŒ ç”Ÿè‚–	4	ä½¿ã‚ ãªã„	belimo	å— æ‹³ å¦ˆå¦ˆ	6 a side soccer	4	9th april					3d è‚‰	4	2013-09-07	3241	225 pounds	ã«ã‚ˆã‚‹	a&g	a police officer	4	4.3.2	2013-05-04	1969 moon	a blue moon	2008 public holidays	3 contact	afl grand final dates	2007-07-01	å®¶ çš„	1233	2 how
5	a history of violence	advent children	a new business	all shook up	admin manager	artist cv	5	å±€åŸŸç½‘	above ground pools	å·´ è¾¾	allemagne	30h3	almer	96fm radio	air conditioner sales	ant bite	3b cream	academy award nominees	5	absolute best	beyond3d	accommodation queensland	6 aside	5	a jiffy					3d è‚‰	5	2a	2007-02-01	60 inches in cm	ä¼šè¦‹	ä¸€è´¯	a university	5	å¨å»‰	3m reflective tape	1972 olympics	à¸ªà¸§	2008 school holidays	3 customer care	alphamox	2007-07-01	addario	2045	airport customer service
6	a stranger	æ¼«ç”» ä¸‹è½½	a user	amrita arora	advertising	bagno	6	abraham lincoln quotes	accommodation bondi	å·´ è¾¾ å…‹	allied air	3oh3	apprentice electrician wages	abode aroma	air crane	ant bites	66 stage	academy award nominees	6	african movies	candle flame	accountia	7 a side	6	akshaya					3ds update	6	5 senses	2012-08-01	8 km	abc science show	acesulfame	absorb water	6	al fayed	å®¶åº­ ç”¨	40 hours	å£°éŸ³	2008 school holidays	3 customer service	alphamox	& style	adjustment bureau	2007-06-01	area code nsw
7	a stranger calls	amsn	abr	antonie	agda	benevolent society	7	accor advantage plus australia	accommodation lorne	å†¬ç“œ	amp banking australia	å¤§ç†	architecture unsw	apple store geelong	al barsha	ant control	66stage	acer scholarship	7	all in merch	chartist	ae86	a side	7	anzac biscuits recipe					3ds update	7	a degree	100m final	a baby	acrobat 8.0	acting coach	accommodation clare valley	7	angry birds easter	accommodation barrington tops	å†° æ²³ ä¸–çºª	å¤§å±±	24 gym	360 iso	amoxil	7 book	adjustment bureau trailer	2007-06-01	army store
8	and flow	answer machine	access	arnotts australia	aloysius	bicester	8	advantage plus australia	accommodation main beach	å†¬ç“œ	anthony hines	abc fora	australian bats	australian cockroach	all i want is everything	aocra	abc radio cricket	afl prospectus	8	äº‘éœ„	crop tool	æœˆ 30 æ—¥	adventist schools	8	art club					æœª æœª	8	a pdf	100m hurdles	a loan	ãƒ•ã‚¸ãƒ†ãƒ¬ãƒ“	action workforce	acupuncture	8	angry birds easter	æº¶è§£	about london	å¤§ä½¿	3 sets	3g router	amoxil	7 book	age of reason	1233 abc	auslancer
9	andrew murphy	audio equipment	adding	ashton grove	animal ethics	black mary	9	æˆ€æ„›	adelaide cricket	a360	babysitters club	abc fora	australian formula one grand prix	australian wicket keepers	always feel tired	april weather	adelaide cricket	ant control	9	aquador	crystal palace football	aeroskools	all schools athletics	9	augusta national golf club					æœª æœª	9	a sandwich	1837 online	a pair	anne bronte	æ•´å½¢ å¤–ç§‘	african restaurant	9	angry birds easter	alpha industries	æ›¾ è½¶	å°‘ æž—	å›ž åˆ° æ˜Žæœ	achievement	apple trees	ä¸€ å¸˜	alan jackson lyrics	1233 abc newcastle	australian hunting net
10	ben king	australian business directory	advertising standards bureau	athena	application letter	bond paper	10	æŽ å¤©	adelaide turf cricket	adidas adipure	bizhub c280	adam voges	australian toy association	bbq meat	ant bite	april weather	adelaide oval cricket	ant killer	10	army women	custom signs	all blacks.com	always sunny in	10	australian war graves					afl live 2011	10	abbreviation for	1837online	a period	army helicopters	agk	approval for	10	animals united	amalgam filling	æ›¾ è½¶	æµ·æ˜Ÿ	å…¬ä¸» å°	all interactive	apple trees	ä¸€ å¸˜ å¹½ æ¢¦	andersin	1233 newcastle	bar liverpool
11	bloody hell	australian customs service	advertorial	australian parliament sitting dates	articles on abortion	bondi vet	11	air youtube	air-conditioning	æ–¯ å·´	blood toyota geelong	aldi perth	ausworld travel	bcf geelong	ant sand	argentine ants	æ¾³æ´² ç§Ÿæˆ¿	apple cucumber	11	astley pharmacy	dna analysis	all seasons cairns	always sunny in philadelphia	11	bachelor of the year					always happy	11	accident repair	200 meter	a post	atitlan	air rite	art inspiration	11	armada 2526	amsterdam to munich	æ›¾ è½¶ å¯	æµ·æ˜Ÿ	æˆ’	ambience	athletics carnival	åˆ è§	argonauts	1233 newcastle	bat for
12	brighton town	australian railways	æ°¯ åŒ–	bayside city council	arts industry	bones anatomy	12	argenton	alicia gorey	æ–¯ å·´ è¾¾	body corporate and community management act 1997	alex meraz	beardsley	best fiction	ant sand	australia spider	airey	art smock	12	auto feeder	enroute	alphamox	angel costume	12	biscuits recipe					always happy	12	accommodate	200 metre	a post	australia global warming	alluvium	bank loan	12	barley malt	arafura catering	æ›¾ è½¶ å¯	æµ™æ±Ÿ	æˆ’	ambigram	athletics carnival	å¹½ æ¢¦	atug	18c	bat for lashes
13	brighton town hall	best western australia	affidavit of	best tractor	attention grabbing	car stackers	13	bead breaker	athena cruise ship	æ–¯ å·´ è¾¾ å…‹	bra boys documentary	alex meraz	besic	best fiction books	aqua port	banjo shark	al ponte	art smock	13	basman	é™ˆ ç¾Ž	alpine	angel costume	13	brass band championships					and zen	13	aconex	200m	a pound	australia vs canada	amanda clark	basically	13	bernard finnigan	arthritic knee	age 3	æµ™æ±Ÿ å«è§†	akon blame	annas	bad circulation	akarsu	aurora channel	5 cent	black bat
14	chloe sims	beverly hills north public school	after vietnam war	best tractor parts	augustine	cattle market	14	big clock	australian calendar	æ–¯ å·´ è¾¾ å…‹ æ–¯	bridge jump	aliens games	bicycle lane	black max	arts factory byron	banjo shark	angel after the fall	ball dress shops in perth	14	bi quyet	flashface	amoxil	angel costumes	14	ç”µå½±é™¢					and zen	14	administrative assistant	2010 olympics	a relationship	ballymore stadium	anembo	beef stir fry	14	bernard finnigan	asic au	age 3	æŽ æ™¨	akon blame	antec	baw	akarsu	autodesk australia	å° å¼º	bluetooth earpiece
15	com games	boissevain	ags	boars rock	australia environment	china made	15	brian o	automotive service	afghan star	buy macbook air	aliens games	black hawk helicopter	booloumba creek	arts factory byron bay	base st kilda	anglesea vic	ballarat victoria	15	bieber tour dates	focus light	arcades	anzi	15	calories in chocolate					angry birds easter	15	advice definition	79th	a sign	bbc news live	anz savings	best fonts	15	bernard finnigan	australian travel agent	alcide	æŽ é‡‘	akon blame it on me	antec 300	baw baw	asian cup	bang cafe	å° å¼º	bond
16	comerica	canberra tourist	aibn	brinkster	australian advertising	chris brown bondi vet	16	ç¯‡	babolat pure drive gt	allen white	carl cox	alonna	boondall	boost juice recipes	australian beetles	basil pesto	antena	barrier reef pools	16	brandon	food bags	arrive alive cup	asparagus recipes	16	camy					animals united	16	agenda template	åˆ˜ ç¿”	à¹à¸›à¸¥ à¸§à¹ˆà¸²	border australia	apply for tfn	better sleep	16	bloodiest	b and a	alcide true blood	æ¾„ åº†	akon blame it on me	antec nine hundred	baw baw snow	asian soccer	bojangles alice springs	aaron spelling	caloundra cinema
17	comm games	canon forums	aiswa	bus companies melbourne	australian council for educational research	cold calling	17	ç®¡ç† è½¯ä»¶	backpacking australia	allison dine	certification of documents	an education movie	business property	borman	australian wasps	basil recipe	aussi	basil pesto	17	cat life	frack	ato australia	australia summer	17	cleo					animals united	17	aid training	absolute zero	à¹à¸›à¸¥ à¸§à¹ˆà¸²	burgess shale	ating	blackbutt timber	17	charles and diana	ballou	aldrin	afl grand final 2012	akon sorry	a-power	baw baw snow	asian soccer	bronowski	abc 1233	car laws
18	commonwealth game	cheese tree	applied	cakes in adelaide	australian dictionary	crime scene	18	caltex locations	banana boat	allison dine	chia pet	äºº äº†	calder park drags	budgewoi	automotive air conditioning	basil recipes	aussie pride	bays	18	chef premier	geetha	ato e-tax	australian taxation office sydney	18	creamfields melbourne					arthur 2011	18	alsafe	ace combat 5	abdomen	ç”Ÿæ”¾é€	audacious	calcium rich foods	18	charles and diana	bargained	aldrin	afma	akon sorry	apple iphone 3gs	belmont race	at live	build a rocket	abc newcastle	cinemas bulimba
19	commonwealth games	china embassy australia	aspirations	callaways	australian food	crime scene photos	19	campbell road	baseball victoria	alp queensland	clayton road	ash wednesday fires	campervans perth	bunnings epping	avalon beach	basil recipes	australian records	beach tennis	19	chemist adelaide	hotel staff	ato tax returns	avon login	19	crown affair					ato.gov.au/superseeker	19	alvernia	across the board	abdomen	ç·Šæ€¥	aveo	campbell st	19	charles and diana wedding	betashares	alka yagnik	aiga forum	akon sorry blame it on me	audio from youtube	belmont race	atlas mining	bustos	abc newcastle	city wanneroo
20	commonwealth games 2006	chinese lyrics	at school	candy stripers	australian food	design careers	20	carell	baseball wa	amy lyrics	code lock	astro boy movie	canberra action	buy nba jerseys	awsr	basil recipes	bank west	berry show	20	cocinar	ifocus	ato.com.au	baby magpie	20	dextro					ato.gov.au/superseeker	20	analytics	adeaze lyrics	achilles tendon	call japan	ball chair	cancer care	20	charles and diana wedding	book club books	alone michael jackson	anthony john	akon sorry blame it on me	bankwest ibs	belmont races	atlas mining	ç”£æ¥­	abc news newcastle	claire de
21	commonwealth games melbourne	create web page	autism sa	cannibal corpse	australian food	design drawing	21	celluloid	bay beach	amy lyrics	coolock	astro boy movie	catalyst investment managers	carpet cleaning machine	backpacker byron bay	bed bug	bathroom scales	biggest waves	21	copper worth	interview email	ato.gov	bass center	21	dextro energy					ato.gov.au/superseeker	21	andrews farm	aerobics oz style	adapt crossfit	calliope shire council	berwick nissan	capi	21	clarence house	bozeman	alone michael jackson	anthony perish	anysim	bear choppers	ben lomond	aussie speeding fines	catherine hardwicke	abc news newcastle	clinton
22	commonwealth games results	cross city tunnel sydney	backflow prevention	ccie lab	australian immigration policy	development solutions	22	charts 2008	bay of islands	anna hutchison	crewe sharp	asus vk266h	channel 7 jobs	casino dress	backpacker byron bay	bed bugs	ben hilfenhaus	black wasp	22	day in london	mense	australian gaming	bassingthwaighte	22	é‡‘ åƒ					austen tayshus	22	arndell	æž— ä¸¹	after ovulation	china syndrome	best protein powder for weight loss	catchment area	22	de nuevo	bryan smith	ancient olympics	anthony perish	anysim	beat online	ben lomond tasmania	aussie speeding fines	cf-18	abc radio newcastle	craig james
23	cyclone larry	cs 1.6 hacks	backslash	century media	australian national parks	division 7a loan	23	chris bowen	bayliner	anna hutchison	crystallizing	asus vk266h	charlotte king	casino dress code	backpackers byron	bed bugs	biagi	black wasp	23	download for iphone	nalsas	australian schoolboys	bbq factory	23	é‡‘ åƒ å¥–					austen tayshus	23	arthur street	alex song	aldersgate	christine kenneally	bijon frise	child killers	23	de nuevo	cancer breakthrough	åŒ—äº¬ å¥¥è¿ä¼š	anthony perosh	associates degree	beautiful lyrics eminem	berridale	australia thailand	ching ching	abc radio newcastle	deccan herald bangalore
24	dan ilic	css hack	bca	cheap cars perth	australian natural resources	dobi	24	christine mcvie	beach cabins	april 1st	days in a leap year	baby platypus	credit union home loans	chat potato	backpackers byron bay	bed bugs	bigpond home page	blue lotus	24	draw for kids	naruto gifs	australian tax	beefeater bbq	24	eden project					austen tayshus australiana	24	arthur street	allison stokke	all about time	contivity vpn	black bean tree	chlorophyll	24	de nuevo	carcetti	apollo 11	åº¾ æ¾„ åº†	australia post prepaid visa	bentley bar	blood in mucus	avance logic	chris holstein	aground	derren
25	dana reeve	customs service	best practice	city of greater shepparton	australian sports commision	dr chris	25	chromebooks	beach front	archer episodes	doctor who series 3	bakugan ds	deferred payment	city beach perth	backpackers in byron bay	billiga	bike 2008	blue lotus	25	dunnes stores	new test	australian tax department	beer stein	25	eiger					banned from tv	25	asas	an imaginary life	amazon ses	dan miller	blogroll	chores	25	dharti	case management society	argentina flag	åœ‹æ°‘	australia post visa	biante	blood in phlegm	baris	co za	allyson	derren brown
26	debra lafave	d51s	better health channel	coffey mining	australian standards	dr chris brown	26	come a little closer	beach hotels	at the zoo	download vlc mac	bakugan ds	derya	cod lures	bait box	bin cleaning	blue green	bollywood awards	26	è„±è½	NO RESULTS	australian tax office	best awards	26	einar					banned from tv	26	asc	andrew mcauley	ames flagstaff	dark blue sea	boston kennedy	cooking couscous	26	dharti	cat ballou	arma 2 review	åœ‹æ°‘	australian public holidays 2008	big bear choppers	blue cow	baris	crosswalk	apple brandy	disney world resorts
27	downwind	diamond beach broadbeach	birrigai	college of law nsw	average rainfall	dr chris brown girlfriend	27	complete me	beach hotels	at the zoo	east bentleigh medical group	bargeld	deutsche botschaft	coles hobart	bait rigs	binningup caravan park	blue green algae	bollywood awards	27	fanfic naruto	NO RESULTS	australian tax online	best fake	27	electro house					banned from tv	27	ashgrove	anhalt	an appointment	david tua	brindabella park	daily rate	27	dharti	centrelink gifting rules	august calendar	åœ‹æ°‘	ayo technology lyrics	big pond racing	brisbane whale watching	basis capital	debit cards	arctic p	domain real estate australia
28	drivetime	dirty msn	body fluids	complaint department	best advertisements	e coli infection	28	cube house	beach hotels	atm charges	elite carpet cleaning	battlestar galactica the plan	droin	cotter river	barclaycard	bite symptoms	boat point	bollywood awards	28	fashion doll	panavision australia	australian tax return	best fake	28	electro house sessions					bastardisation	28	atom supply	anna nicole	ans	despereaux	business support	date in excel	28	diana and charles	churned	august horoscope	äºŒåˆ†	baby love	bigpond racing	bromhexine	bhp mining	detox clinic	augusto pinochet	domain realty
29	drug trial	dns servers	bollards	concord west public school	bggs	east perth cemetery	29	cyclist accident	beach resort	atm charges	enigma code	battlestar galactica the plan	duck season	crab pot	barsha	black ants	bold park pool	bom townsville	29	forest city	paranoid tab	australian tax returns	best fake tan	29	emuparadise.org					bastardisation	29	australian places	anna nicole smith	app itunes	djbooth.net	buy organic food	deteriorating	29	diana and charles	clapton chords	australia vacation	apollo missions	baby love	bigpond racing	bronchitis	bird johnson	doom lyrics	b anthony	drapion
30	durcal	dw20.exe	borrowing cost	consultancy firms	billanook	education assistant jobs perth	30	dead live	beach resorts	australian stimulus package	exchange place	be on you	dykes on bikes	crispy noodle	bay port	blue swimmer	bom.qld	bond medicine	30	freeze it	pledge of	australian tax returns	best fake tan	30	endsleigh					benq laptop	30	autonomously	anna nicole smith death	apple genius	dogg pound	ç—›ã„	deteriorating patient	30	diana and charles	commercial road	australian boomers	apple 5	backpack brands	bike hub	bronchitis	blp	è‹±è¯­ è¯æ±‡	bangladesh currency	drive in theater
31	è°ˆ è°ˆ	è¯é¢˜	brands of	cory monteith dating	blue chip	export australia	31	del papa	beauty therapists	australian stimulus package	flags half mast	be on you	e acute	crispy noodle salad	beach camping nsw	bowls wa	bomb weather radar	bondi open air	31	garrincha	rhyme words	australian taxation	best spray tan	31	fa cup semi					bernard finnigan	31	baby and kids market	åº	apple genius bar	download nds emulator	campbell cash and carry	dr scott	31	diana funeral	compare macbook pro	australian masterchef	ashleigh cummings	bated breath	bike sales.com	bronchitis contagious	bremerton	eastmon digital	bangladesh currency	dymocks building sydney
32	ead	é™ å¬	brochure	davey water products	board of education	financial counselling	32	draft strategy	belgian beer garden	autumn australia	floral designs	be on you lyrics	eagle bay accommodation	dart shop	beach tents	brown ants	boreman	bondi open air cinema	32	glycerine bush	rifat	australian taxation department	best tanning	32	fa cup semi final					big time rush boyfriend	32	baby markets	aone	apple genius bar	é˜² è¾å°„	campus jobs	ea dressage tests	32	diana funeral	consumers rights	australian masterchef	assange news	become a primary school teacher	bird motel	buller	bremerton	elizabeth towers	basketballer	è˜
33	fava	eminem lyrics without me	building inspection	dbg	brisbane grammar	floorboard	33	drunk driver	belgian beer garden	autumn fashion	funny roses are red poems	be on you lyrics	elephant snail	ê°€ìš”	beach tents	brown ants	brian lara	bondi open air cinema	33	google set	roseworth primary school	australian taxation office	best tanning	33	family value					big time rush boyfriend	33	basic science	autumn to ashes	apple store genius	é…ä¿¡	carsguide	ean	33	diana spencer	coral bay fishing	australian maths competition	australian paralympic	best preschool	blackberry store	buller snow report	bremerton wines	embassy tokyo	baxter	eldersweather.com.au
34	final days	expansion card	butterfly foundation	directory concepts	brochures	gentrification definition	34	dysania	best time to go to fiji	autumn in australia	gordon merchant	bewley	eq portal	entertainment awards	beaches melbourne	buchen	brivis evaporative cooling	botanical gardens cinema	34	grant hill	s&i	australian university	billabong bikinis	34	ffgenie					bipolar ii	34	berwick	aze	apple store genius	e51 nokia	centacare nsw	electrical engineering	34	diana wedding	deepest sympathy	australian taekwondo	badness	biker gang	blackberry store	buller snow report	bremerton wines	energy agency	baxter	facts of life
35	forecastle	file checker	calcium foods	discount printing	business letter	good evening	35	é¸½	bintang	basil chicken	hand fingers	bigpond net au	eretz	ferry to queenscliff	beef kebabs	burswood movies	broadband au	bowl	35	green pharmacy	saba online	bali deals from perth	blush beauty salon	35	german film					birch movie	35	biz collection	bad taste	appointment	f-15	change text size	en francais	35	diana wedding	device monitor	bad michael	beau mirchoff	black king	blackberry touch	bullocks flat	bridgecorp	energy commission	belle of the ball	falling to pieces
36	games 2006	final fantasy advent	calculate compound interest	drake employment	business letter	great plague	36	é½ ç§¦	birkenstock	basil pesto	health tracker	bigpond net au	fÃ¼r den	fish bag	best western apollo bay	busselton caravan parks	broadband package	bowl winners	36	heynes nursery	shakespeare haney	baraat	body bronze	36	german film festival					bossypants	36	blood test	ballroom dancing	appointment	g funk	chicken and mushroom crepes	english class	36	diana wedding	do i need to file	bad michael	beggars banquet	blacksmith	blackberry touch	bullocks flat	bridgecorp	epirez	belle of the ball	falling to pieces lyrics
37	games basketball	final fantasy advent children	cald	drtv	cad	haileybury berwick	37	e-cigarette	blaster	biggest loser au	hesta insurance	bij	festival film	fishing almanac	best western apollo bay	cairns radar	ç”Ÿè‚– è¿	brighton jetty	37	hydraulic hoses	spiral galaxies	begin the beguine	body bronze	37	german films					bossypants	37	border radius	basketball game	ate	gcr	child care centers	excel template	37	diana wedding dress	dog traps	bad michael jackson	bela lugosi	blame it on me	book readers	business awards	bush song	faith george	benoit	feed dog
38	games boxing	firewall free	caroma	eira	calculations	health academy	38	é™ é€Ÿ	blue tongue	bottle lyrics	hira	birch carroll and coyle indooroopilly	financial jobs	fishing line	big head beer	camp leaders	cabana beach resort	bus pass	38	iga bunbury	swedish meatball	biaxsig	body bronze	38	goldern orb					breaking dawn official	38	boundary	basketball tips	ate	get happy	çŒ´å­	exercise physiologist	38	diana wedding dress	dry sump	badenoch	best profession	blame it on me	boxee	business awards	bush songs	fallshaw	benoit	find mobile number
39	games melbourne	font viewer	cereal	evan jones	capital	hidden cost	39	facebook login x	boat club	bottle lyrics	how many days in a leap year	bledsoe	furniture rental sydney	fishing spear	bimini	camp leaders	career 1	calories in grapes	39	indian comedy	tjm mackay	block tax	bondi nippers	39	greek orthodox churches					breaking dawn official	39	brighton secondary	bass ticketing	au pair world	griff	compare home insurance	exercise physiology	39	diana wedding dress	exercise bikes australia	badenoch	blues online	blame on me	boxee	business awards	bush songs	hawaii volcano	benoit death	forster/tuncurry
40	glenda	for lovers lyrics	certificate of title	financial trouble	capital	indian lamb	40	greenvale primary school	boat insurance	bringing up baby	icon construction	bloody valentine	future melbourne	foot pod	black ant	cat flea	centuries	calories in watermelon	40	jennifer hewitt	venus freeze	blood wikipedia	bronzalicious	40	harris coffee					bright chalet	40	brigidine college	benji schwimmer	aupair world	griff the invisible	contract administrator	flintwood disability services	40	did prince	fleetwood mac landslide	bailey ladder	blues wiki	blame on me	brimelows	celeriac recipes	carbon cops	hawaii,	benoit death	gay cruise
41	hard out here	free msn emoticons	cgt	fitb	care standards	industrious	41	grey street st kilda	boats melbourne	bringing up baby	jackson wardrobe malfunction	bolognese recipes	gamsat exam	for taurus	blossom end rot	chilli chutney	chaba cabana beach resort	camelot cinema	41	jese		bloodsail	brush turkey	41	hia home show					brighton rock	41	business centre	beth ostrosky	average daily calorie intake	gunma	contractors license	frankston council jobs	41	did prince	fried polenta	basketball world	borderlands 2 release	blue world	bronzed	chest infection	career mums	hotel norfolk	bernard manning	gold coast 4wd wreckers
42	history of violence	free online gun games	classification system	flies by	catholic education	iranian revolution	42	habla	bondi social	can dogs eat grapes	janet jackson wardrobe	borderlands forum	genotype diet	fremantle wharf	blossom end rot	chillies	cheap laptop	caravan park bunbury	42	jor		blue weather	calvin	42	holy light					brighton rock	42	cake tin	blalock	baby headbands	hawaii volcano	contractors license	glass building	42	did prince	fur and feathers	baw baw snow report	borderlands 2 release date	bonus	caps	chest infections	career mums	image hair design	bernard manning	gold coast seafood buffet
43	hustle and flow	free software downloads	clients	football ramble	catholic schools	job market	43	headaches causes	breezair	canberra day	janet jackson wardrobe malfunction	borderlands review	grey water pump	fried noodle	boat builders	chutney	chinese astrological	caravan parks mandurah	43	jung woo		bond bar	calvin harris	43	home ideas show					browning	43	cakes	bolt 100m	back pain	how stuff works.com	corriere.it	graco spray	43	duke of cambridge	hellenic restaurant	berens	brand new heavies	brenda spencer	car net	chest infections	careermums	intershape hair	birmania	goodlife fitness
44	isolde	gemacht	cliftons	footlogics	chemical safety	john f kennedy assassination	44	hikers	breeze air	carlton membership	kahunas	cameron bright	hays australia	gowake	boat licence	cockroach	cinema in the park	cedar creek falls	44	justin bieber australia		borderlands zombie	calvin harris download	44	house sessions					bubble trouble games	44	cakes by	bolt run	back pain	infohrm	csmg	grant of probate	44	dum maro	hip score	better on the other side	breens	butland	cd covers	clarithromycin	careermums	japan wiki	blackbird lyrics	hertz adelaide airport
45	jack wild	great circle	clinical waste	fugro	chemicals	kentwell	45	hives rash	breezes	cash bonus	kempsey high school	cameron bright	honey skin	jet drive	boat licence vic	cockroach	city waters	centennial	45	justin bieber australian tour dates		bridge to brisbane run	calvin harris new	45	icd2					burkini	45	calypsonet	boss effects	back stretches	ipod melbourne	d40	healthy morning tea	45	dum maro	hockey center	better on the other side	bretherton	c90	center studio	codeine linctus	carnoustie	judy moran	blackbird singing	hobart fm
46	jefferis	help desk software	cmd	glen eira	chemicals	kids first	46	honey sugar	brent street	cash bonus	kesser	car shell	hotel petra	la clippers	boat licence vic	cockroach baits	compare credit card	centennial park	46	justin bieber tour dates		business awards	calvin harris new album	46	ideas show					bus canberra sydney	46	calypsonet	bt client	bad for you	italian tv	dam safety committee	help with	46	dum maro dum	holden bundoora	better on the other side lyrics	buttner	challenger institute of technology	click wheel	codral	carnoustie	kirch	blackbird singing in the dead of night	houses for rent by owner
47	lafave	hormone tablets	cmyk	greater dandenong	child and youth	language study	47	huggers	brighton baths	cash cows	kick juice	catrinel	hping	lacoste watches	boat license	cockroaches	compare shares	centennial park moonlight cinema	47	justin bieber tour dates australia		cairns holidays	calvin harris wiki	47	in the suburbs					canon fs11	47	cambridge street	ç­–åˆ’	bad for you	japan stock	dlisted	hotel beacon nyc	47	dum maro dum	honey cream	better on the other side lyrics	ç¾Žä¸½ çš„	change my homepage	club watermark	cold hands	carys	kitchens & bathrooms	blackbird song	how many james bond movies
48	larry	hotel association	code of practice	high speed camera	child and youth health	less than greater than	48	hunters and gatherers	broken head caravan park	chili sauce	kopex	catrinel menghia	hurtigruten cruises	lakers vs	boat license test	corowa	connell hatch	cherry tomato recipes	48	lima time		cairns reef	camberwell magpies	48	itu triathlon					canuck	48	capital transport	calculator games	base2stay kensington	japanese phone	download from	how to download microsoft office	48	elisabeth sladen	horror party	betv	car insurance rates	changing dns	club watermark	cook fennel	casey conway	krupp	blackhawk crash	in theater
49	last lap	http download	college logo	hills grammar school	cia factbook	life without barriers newcastle	49	ice hockey players	buccaneer pools	chili sauce recipe	kororoit creek primary school	charlie bewley	illustrator help	long range forecast adelaide	boat license test	corryong	cookie rooftop cinema	cherry tomato recipes	49	lulworth		cape tribulation	cambodia visa	49	jennifer thompson					canucks	49	care	career management	be happy quotes	john stamos	dr glenn	how to merge cells	49	extraÃ±o	how to make pie pastry	biennale	car insurance rates	chelsea fc transfer	cod	cough	chris connelly	la loft	braveheart	joe abercrombie
50	luke jackson	image browser	common interview questions	holy cross woollahra	cia world	loan agreement	50	immigration minister	bures	chilli sauce	land of the dead	charlie bewley	inside realty	marketview	boat used	crickets	corn relish recipe	cherry tomato recipes	50	made.com		car rental cairns	casuals	50	julia sweeney					canucks	50	carina	carella	beanhunter	judy moran	dr phil show	how to print pdf	50	extraÃ±o	hp w1907	black and white michael jackson	carl wilson	chelsea fc transfer news	cod	cough medicine	cluedo	lp700-4	breaks leg	luna cinema perth
51	mallett	image galleries	community health	how much sugar in a can of coke	cisco	loop technology	51	in the silence	byron bay caravan parks	chilli sauce recipe	lietuvos	chaske	ipomoea	martin freeman	boating victoria	cucumber recipes	corrimal beach	chocolate zucchini	51	man on the run lyrics		cats on heat	champagne breakfast	51	kate bush lyrics					catherine middleton	51	catherine henry	cheney	bentonite	kaspersky keys	è–ªæ°´	hundred years	51	extraÃ±o	hypertrichosis	black and white michael jackson	cayzer	chicken chili	contact 3	cough mixture	cluedo	lyrics dixie chicks	brian hugh warner	lyc asx
52	many nations	immigration department australia	community health	humanis group	climate and weather	manager resume	52	izz	car hire nz	confessions	macquarie primary school	chaske	james williamson	mimosa rocks national park	bobble water	cucumber recipes	corrimal beach tourist park	chocolate zucchini	52	meet and greet tickets		ceclor	champagne breakfast	52	kbox melbourne					catherine middleton	52	cell information	closing	best calendar	keneally	eagle canvas	in or on	52	fast & furious 5	ivf stories	black or white	chasing ghosts	child school	contact 3	cough remedies	cluedo board	m &	brian hugh warner	mandurah outboards
53	mark casey	in der	community health centre	i love thee	climate change articles	media address	53	jeanswest online	cars perth	crack a bottle	make a love	chaske spencer	k & co	mitchell starc	boil	cucumber recipes	cricket australia tv	chocolate zucchini cake	53	mill hotel		cheap bali deals	cheap outdoor furniture	53	kovacs					chocolatiers	53	cert	closing ceremony	best dating sites	kristina keneally	eco logical	in resume	53	fast & furious 5	jaak	black or white	chiddy bang mind your manners	cinematics	d & g	cough remedy	cluedo characters	map asia	broken leg	manly hydraulics lab
54	melbourne 2006	interquartz	community legal	ida-x305s	climate statistics	meisner	54	karingal cinema	castle hampers	crack a bottle	meaning of rose	chaske spencer	kyosho australia	moses perch	boil beetroot	cucumber relish	cricket broadcast	cine awards	54	mission movie		cheap package deals	christmas casual	54	lane garrison					church t-pain	54	chancellor state college	coca-cola.com.au	bike box	kristina keneally hot	edf energy	japanese mask	54	fast and furious 5	julep lounge	black or white lyrics	code 503	coffman	det nt	cough suppressant	cluedo characters	mckinley	bulka	media center windows
55	melbourne 2006 commonwealth games	isql	community legal centre	insurance agency	clowns	memoire	55	kirribilli house	casual living	dean spanley	mool	chillin lyrics	lansdowne club	mud crabs	bom adelaide forecast	current movie	cricket country	class rules	55	monstrous		choppa	christmas casual	55	levels of processing					citibank indonesia	55	chart for kids	corruption and crime commission	birds eye chilli	la grange	electrical contractors license	job prospects	55	fast and furious 5	laura kincade	black or white michael jackson	constructionhub.com.au	compare savings accounts	det nt	coughs	collard greens and gravy	mo creatures minecraft	bulka	minecraft crafting recipes
56	melbourne commonwealth games	jetstar honolulu	community service	island shangri-la	clustering	metrics definition	56	leaving you	cate tiernan	dean spanley	mount martha primary school	chillin lyrics	lyrics and meanings	murray cod	boogie boarding	dangerous spider	cricket coverage	club registration	56	mulan 2		ciao italia south perth	christmas casuals	56	live afl football scores					codec wmp	56	chep pallet	cosier	block number on iphone	lenny zappavigna	energetiks dance	kallangur state school	56	fast and the furious 5	led lighting melbourne	brisbane running	corsten	coque	det staffing	country ski	collard greens and gravy	nagata	bulker	mobile phone repairs adelaide
57	melbourne games	key windows xp	complaint	ivanhoe grammar school	commerce	minor works	57	lincoln quotes	centenary pool	dengue mosquito	music robot	city running	manutec	nespresso capsules	botanical garden melbourne	dog flea	cricket field positions	club registration	57	natalie barr		cilamox	christmas casuals	57	me and my shadow					collings	57	child care center	dancing moves	booking.com	levant	enrolled nurse course	kind regards	57	fast and the furious 5	lokma	brisbane running festival	council wards	crush calculator	det staffing	cross country ski	deal breakers	nate dogg lyrics	bulker	money line
58	michelle playboy	kid safe	consulting engineers	kilometers per hour	community development	moorebank	58	low testosterone in men	chrisco	dengue mosquito	nagle college	clowder	map of albany	nespresso cashback	breakfast point	dolphin fish	cricket live radio	college swimming	58	nba free		claptrap locations	christmas flights	58	ministry of sound electro					comensoli	58	chiro	darmon	box shadow	loyal dog	erectors	lack of sleep	58	fiat multipla	luscher	buller snow report	crew lyrics	crysis system	devil lyrics	cumquat	deathly hallow	neighbours know my name	bump key	monofin
59	NO RESULTS	kotor walkthrough	contraceptive	labmark	compass directions	mvc tutorial	59	manchurian recipe	circle on cavill	dogs eat grapes	nature and health	coates hire australia	marken	nielsen park sydney	calippo	dragon fruit	cricket live scores	concession card	59	nba legends		clock widget	christmas functions	59	ministry of sound electro house sessions					crysis 2 patch	59	civil works	dating the enemy	break thru people solutions	lp2065	executive chair	lean	59	finnigan	macbook 17	buzz aldrin	crime in sydney	crysis system	devils ink	cumquat	deathly hallow	niigata	bump keys	move tutors
60	NO RESULTS	legal forms	contractor	listado	compass points	new employee	60	mark butler	city of whitehorse	drag race	NO RESULTS	colonial first state superannuation	maverick photos	NO RESULTS	callala	dunsborough caravan park	cricket photos	concession card	60	neutraliser		colonial club	christmas holiday packages	60	mos burger					crysis 2 patch	60	clinic	diamond firetail	break thru people solutions	madison young	fairytale bridal	living in	60	furious 5	merchant credit card	buzz aldrin	çš„ ä½	crysis system requirements	direct.com.au	deck chair cinema	deathly hallows book	ninemsn travel	bumping	newcastle nsw australia
61	oblivion review	lemmings online	count distinct	man picture	conference centre	night shift jobs melbourne	61	masekela	club marine	dragon fruit	NO RESULTS	connex journey planner	mcalister kemp	open snow	cape le grand	easter dates	cricket records	cruise liners	61	nightshade		come up bmx	christmas holiday packages	61	mos burger brisbane					cunliffe	61	code of practice qld	dick cheney	breathe gym	military helicopters	family law solicitors	living in australia	61	furious 5	microsoft runtime	check tax	çŽ‹è€…	cuz i can	doubleday	deckchair cinema	deathly hallows book	nippon paper	bumping	NO RESULTS
62	ossicles	linknet	criteria	manly fast ferries	conference centre	NO RESULTS	62	mcmenamy	coast realty	driving jobs brisbane	noronha	connex journey planner	music concerts	oztrail gazebo	car shade	european wasp	cricket statistics	cruise ships	62	NO RESULTS		compare electricity	christmas packages	62	most beautiful people					dad walks in	62	college	diller	brown rice	molden	fede	lmi	62	gazar	midway medical	chris badenoch	das efx	cuz i can	download nl	decongestant	denis pagan	no carbon tax	caravello	NO RESULTS
63	paint your house	lockwood locks	customs act	map of kangaroo island	conference room	NO RESULTS	63	my uq login	cool breeze	è„	nrma car	cosmic egg	natural therapy courses	paypal uk	caravan park phillip island	european wasps	cricket stats	cruise ships	63	Ø³ÙˆØ±ÙŠØ©		compare gas	christmas party brisbane	63	neggs					dad walks in	63	collins street	disk images	bulk billed	mr kite	field monitor	low fat cheese	63	gerard smith	minibar	chris badenoch	das efx	cuz i can lyrics	download nl	demazin	denis pagan	NO RESULTS	caravello	on location
64	parexel	logitech mx revolution	data validation	masset	coral	pajama game	64	no paper	corrigans cove	ê½ƒ	nrma car insurance	cosmic egg	neurodermatitis	perth scorchers	caravan park phillip island	event staff	cruise boat	cruises	64	old school movie		convert to pounds	christmas party ideas melbourne	64	no direction home					danese	64	commerce	doodle games	bulk billed	neil pearson	fire in the belly	marketing internships	64	goring hotel	music law	circus quirkus	det.	cuz i can lyrics	downloads nl	dextromethorphan	diamond frost	pacific map	catherine mccormack	ozpolitic
65	patch 1.10	manufacturers association	decimal point	melbourne city council	corporate	pendennis	65	NO RESULTS	country cricket	è¾¾ å…‹	peronis parramatta	craft project	never end lyrics	pet id	caravan park port fairy	excessive sweating	cruise liner	cucumber relish	65	pokemon like		coughing blood	codling	65	NO RESULTS					daniel bradshaw	65	community school	doodles	burrito	niigata	first aid certificate melbourne	merge cells in excel	65	goring hotel	new tab in firefox	craig mcpherson	diary of a wimpy kid 3	daily echo	downloads nl	dextromethorphan hydrobromide	dne	paris wells	china korea	photo imaging
66	postponed	mcse training	decina	melbourne grammar school	data sheet	petrel	66	Ø§Ù…ØªØ­Ø§Ù†	cricket	è¾¾ å…‹ æ–¯	phoenix coaches	curb your enthusiasm season 7	new teacher	red rider	carrot dip	exelpet	cucumber pickle	cucumber relish	66	romaneasca		cymbidium	codling moth	66	nominal roll ww1					david tacey	66	conditional formatting	download canon	business facebook	nikkei	first aid level 2	multivitamins	66	goring hotel	nib locations	craig mcpherson	é“ çŸ¿çŸ³	dalby weather	dragon ball wiki	dimetapp	does harry potter die	peter timbs	chris benoit	poseidon undersea resort
67	radio 2000	media monitors	definition of hero	merima	data types	pigeon bottles	67	old smokey	cricket field	easter australia	prowlers	curb your enthusiasm season 7	NO RESULTS	refrigerator temperature	chicken kebabs	ezy sauce	daily telegraph nsw	curnow tennis	67	school fire		cymbidium	cold finger	67	pandorica opens					dejan stankovic	67	contract administration	download ghost	business page	nikkei index	flocked	naturopath	67	grace kelly wedding	no entry sign	dampney	é€	daywatch	dunn and horne	donna buang	does harry potter die	pictures of japan	chris benoit	prattley
68	radio south africa	mercure hotel	deionized	microsoft office starter	decimal point	portchester	68	one world partners	cricket fielding	easter date	quinns baptist college	cypress hill	NO RESULTS	rockingham beach	chilli salsa	ezy sauce	dance network	david hussey	68	send messages		dark zone	cold finger	68	paris-roubaix					diary of a wimpy kid 2	68	convenient	dual xeon	calories	NO RESULTS	fuct	networking events	68	grace kelly wedding	NO RESULTS	dangerous album	efx	daywatch	dvd catalogue	engineering vacation work	durkin	pilot whales	chris benoit death	queensland triathlon
69	rakyat	microsoft backup	design cv	microsoft office system	decontaminate	posi track	69	Ø­Ø¨ÙŠØ¨ØªÙŠ	cricket fielding	easter holiday	radar terrey hills	damned united	nomads industry melbourne	rockingham foreshore	cider calories	fig	david fincher	dence	69	send text messages		diablo 2 set	cooking asparagus	69	pepsimax.com.au					diary of a wimpy kid 2	69	convert pdf	duffs	calories	NO RESULTS	fume extractor	nhs	69	grace kelly wedding	NO RESULTS	dangerous album	el gran	delilah tab	dyson dc25	expectorant	durkin	plasta	chris benoit death	real estate coogee
70	rakyat merdeka	microsoft sbs	design websites	mondo restaurant	density of diesel	practise practice	70	peta.org	cricket fielding positions	easter holiday dates	red jokes	damned united	ocean bridge	rye pier	classic catches	figs	dent removal melbourne	departing	70	shuttlesworth		diets that work	costume sydney	70	planetshakers					down periscope	70	convert pdf to	dwain	calories in	pearl resort fiji	furniture cheap	NO RESULTS	70	grace kelly wedding dress	noodle world	dani samuels	elections nsw	delta goodrem music	dyson dc25	expectorant	egyptian mau	qld tpt	chris hudson	rent richmond
71	real life simpsons	monitor mode	dict	nabs	department of education	prey	71	play rugby	cricket fielding positions	easy sauce	red rose	departures movie	orah	salad ingredients	cloudy pool	flea	domain aged care	dragon fruit	71	sisterly love		discount furniture stores	costume sydney	71	police minister					duke	71	council jobs	dwain chambers	calories in a	pictures of aboriginals	g4050	NO RESULTS	71	grace kelly wedding dress	Ø§Ù„ØªÙ‚Ø¯ÙŠÙ…	daniel silva	elite skills	delta lyrics	echo echo	fennel recipe	etax 2007	quakes	chris hudson	restaurant hobart
72	real simpsons	motel canberra	disability	nelson alexander real estate	designers	probate act	72	pope john	cricket fixtures	economic stimulus	remix comp	diamond valley basketball association	out to sea	schwanger	cloudy pool water	flea	domain.au	dragon fruit	72	sklep		doryx	costumes sydney	72	polyunsaturated fatty acids					duke	72	cpd	error 429	cancerous	pool port douglas	genesis berwick timetable	osteopath	72	grace kelly wedding dress	Ø·ÙŠØ¨	darnel	falconer	dicktation	echo echo	fennel recipe	eva longoria wedding	radiation protection	christie mills	rosemarie
73	rokeby	mpeg to avi converter	disability services	netbackup	developments	professional organisations	73	pope john paul ii	cricket international	eggplant recipes	resumÃ©	djr racing	p4s800-mx se	seak	coffee frappe	flea bites	ds.com	east swimming	73	smoked haddock		dunk high	costumes sydney	73	robbie robertson					duke nukem	73	creek street	ferdowsi	captiva 7	radeon 9700	gertrude street yoga	pathology	73	guest list	olivia newton john cancer	darya	far from the madding crowd	dimon	faceinhole	fennel recipes	eva longoria wedding	rocket boys	christopher hudson	rothstein
74	rugby 7	msn emoticons	disabled	NO RESULTS	dictionary	provider list	74	rascal flatts songs	cricket melbourne	engineering graduate jobs	robert half technology	ê´‘ê³	party light hire	silver sands mandurah	coffs tri club	flea bites	dundee courier	east swimming	74	softube		dynastar	curly leaf	74	say me					duke nukem forever	74	customer	fhm mag	catc design school	savings and loan credit union	glenn regan	perpetrated	74	helen wood	organic brisbane	diana lyrics	far from the madding crowd	dodo prepaid mobile	faceinhole	fennel recipes	faye baker	rom?	christopher hudson	sail anarchy
75	rugby 7s	network cards	disabled	NO RESULTS	dimension	r25	75	resignations	cricket pitch	èŠ±æ · ç”·å­	roman numerals 1-20	è›‡	petersham	sodastream	cold soup	flea tablets	è´ºå²	easy tow trailers	75	space adventure		é«˜æ ¡	dalton house	75	say you say me					dungeon siege iii	75	customer service	first day of the rest of your life	catc design school	schaub	goer	personal car loan	75	honeymoon destination	party hotels	diana lyrics	farmer wants a wife 2012	dog paw	fallout wiki	frog snow	faye baker	rsa security	christopher wayne	salvation army store
76	sam morgan	nicol david	document	olr	division of	rapid induct	76	september eleven	cricket positions	european wasp	romantic dinner	e2510	petr	sperry	cold soup	flea treatment for dogs	epa water	episode 14	76	sports authority launceston		é‡Žçƒ	days till	76	splendor					é‘«	76	debt collection	flash cartoon	cats eat	school japan	gondola ride	physiologist	76	hop movie	paste image	dirty diana	ferry corsten	dunham	fallout wiki	gaa	final harry potter	rubina	christopher wayne	seek hospitality
77	scott martin	noise filter	domestic violence cases	omen 6	dls	sacre coeur paris	77	seven kings	cricket shirt	european wasp nest	rose flower	e2510	peugeot leasing	spinning reel	coledale beach	fleas	face saver	episode 14	77	sprightly		è½¬ ä¼š	december holiday	77	splendor in the grass					é‘«	77	definition of digital	fortean	cervical mucus	shizuoka	google.xom	physiotherapist	77	hop movie	pertronix	dirty diana lyrics	floriade 2012	è‰² æˆ’	family car stickers	gaa results	final harry potter	scanning systems	christopher wayne hudson	shire of ashburton
78	sierra leone	nti cd	dot point	patchwork on central park	dvcs	san xuat	78	shoes under	cricket shirts	european wasp nest	rossmoyne shs	elles	phil koperberg	sports chat	coleman instant tent	fleas	find a roommate	ezy sauce	78	star e		ear infections	designer swimwear	78	splendor in the grass lineup					é‘«	78	delimited text file	frankie laine	chiropractic	sir robert gordon menzies	govs	prep	78	hop the movie	police health	dirty diana lyrics	friall	è‰² æˆ’	fashion toast	get rid of a cough	france 2007	securid	christopher wayne hudson	song falling
79	simpsons intro	object expected	duties	pathology perth	dynamic	santorini to athens	79	socialise	cricket sledges	european wasp nest	royal humane society	escape to victory	photography perth	starc	coles coolum	fleas on dogs	first aid guide	ezy sauce	79	superman kryptonite		èƒ¡ æ­Œ	dinamo	79	splendour in the grass lineup					è“ ç‡•	79	dental	free stuff in australia	chiropractic	somy ali	great ideas	print a pdf	79	how i ended this summer	pronunciation french	è½©	gcb	e210	fashion toast	glossopteris	france 2007	shogun rua	crude awakening	sorrento victoria australia
80	simpsons live	online drifting games	embed	penalty review board	early australia	sleep centre	80	space and time	cricket sydney	european wasp sting	salary packaging australia	everyday living furniture	ravenswood caravan park	strickers	collendina caravan park	fleas on dogs	golden sands hotel	fa cup fixtures	80	sydney airport terminal 2		electricity prices	dinamo zagreb	80	stuck in the suburbs					è‰¾ æœª	80	dental	freestyles	chiropractic	stamos	grilled chermside	psychology uq	80	how i ended this summer	seaforce	è½¶	giannis ploutarxos	easter 2008	fgi	gold coast whale watching	haneef	snom 320	cup of tea	spazio
81	simpsons real	optimizing	employee	public trust	editorial	sleep cycle	81	start of something new	cricket wa	falling out	sale catholic college	fall of the republic	rendering perth	strikers	collendina caravan park	flick pest	good life gyms	fa cup fixtures	81	the mill hotel		electronic tax	doll dresses	81	swiss club					è‰¾ æœª	81	dental care	from autumn to ashes	city select	strike eagle	growing wheatgrass	regents	81	impossible astronaut	shallot	è½¶	goalball	easter dates 2008	film wiki	gold coast whale watching	harry potter and the deathly hallow	southern plant	cup of tea	staffy pups for sale nsw
82	six gun	page builder	employee wages	ranbury	education	stromboli volcano	82	steve carell	cronulla accommodation	fear free	sami khedira	felt tip pen	rightmark	striped fish	cookie rooftop	flick pest control	goodlife gyms	festival dates	82	the prestige		ellery queen	dowling neylan	82	sydney triathlon					è‰¾ æœª æœª	82	dental centre	frozen throne map	city select	swedish band	hayley from modern family	regents park	82	impossible astronaut	shoe repairs sydney	è½¶ å¯	google adwords tool	easter dates 2008	fleur wood	grapefruit marmalade	harry potter and the deathly hallow	taxpayers association	cure tour	stone black
83	slobodan	passion lyrics	energy audit	ray jones	education	supercomputer	83	street view in google earth	cruises perth	fig recipe	sarah kemp	fiat 500 price	sadness will never end lyrics	sup paddle	courchevel	fly bites	green algae	festival films	83	time in london now		energy comparison	duck eggs	83	the eggs					è‰¾ æœª æœª	83	dental lab	fugazi	cleancruising	tale of despereaux	hcf dental sydney	registered nurse	83	impossible astronaut	songs for baby	è½¶ å¯	green day new	eats	flip camera	grapefruit marmalade	harry potter and the deathly hallows book	taylor wiki	dating sites australia free	storm chasing
84	slobodan milosevic	phime2002a	energy calculator	richmond shire council	education centre	supratentorial	84	tansel	deseret	fig recipe	schiavello furniture	fiat abarth	saint john bosco	tocumwal nsw	deodorant	fowlers vacola	hier	festival perth	84	time in missouri		epilepsy society	ducklings	84	the eiger					è¯	84	dental surgery	game google	cloud services	the argonauts	hermit park state school	registration requirements	84	ipl 2011	storti	east german	gresham	entry requirements	fragfx	grapefruit recipes	harry potter and the deathly hallows book	the jane	de waard	survivor philippines
85	south african radio	phone words	engineering	rollover superannuation	education materials	teaching school	85	terminator 3	desktop calendar	figs recipe	spelling test	fiesta 2009	sarah cooks	trinity nails	diarrhea fever	fresh tomato	high school musical party	festival perth	85	too fast		e-tax	dunhill	85	the moles					elephant quest	85	dentist	genger	cloud services	the bali dream villa	hotels in venice italy	root canals	85	ipl 2011	study center	ekka dates	guild war 2	é™³ æ€	free english songs download	grapefruit recipes	harry potter book	tokyo stock	decorte	the apparition
86	stranger calls	pimp my ride the game	envisage	rowville primary school	eeo	tech conference	86	testosterone in men	dinner cruises	finger limes	sports schedule	fiesta 2009	secret garden music	uutiset	dimplex air conditioner	fridge seals	hilfenhaus	filmfare	86	trappe		eureka season	egg bound	86	the pandorica					elephant quest	86	difference between a	gillette	contact	the invisible	howe street	shortcut mac	86	ipl 2011	thailand got	faked death	guild wars 2	flesh eating	free hard drive	green potatoes	harry potter book 6	tokyo stock exchange	decorte	the facts of life
87	tanya haden	port river dolphins	enware	sacred art newcastle	emmaus college	telemarketing companies	87	thesimpsons.com	earth.com.au	g ball	sunny abberton	finale 2009	shuffleboard	vhs to digital	dive	garden orb	holmes film	filmfare awards	87	turned down		europe contiki tours	face painting	87	the pandorica opens					emily browning	87	docs	gnome desktop	convert kj to calories	the loved ones movie	hr courses	speech pathology	87	john quigley	the botanic bar	faked death	guild wars 2 guru	fluro myspace layouts	free htc	green potatoes	harry potter deathly	top gear american	directs	the terrace
88	the bloody	power washer	excel	shook up	epr	the crimean war	88	third rail	edwards windsor	g ball	take me out	five greatest warriors	silent force	voor	dive academy	german cockroaches	horoscopo chino	filmfare awards	88	voglio		evening wear	fake tan	88	the pun					emily browning	88	dr	google apps premier	convert kj to calories	the tale of despereaux	ì¢…êµ	sponsorship	88	john quigley	the marshall islands	federica	gurdas	fluro myspace layouts	freshhotness	gwinear	harry potter deathly hallows	translate japanese	diving board	times app
89	the long weekend	program file	excel and	silver cross dazzle	esl	thessaloniki greece	89	those nights	elders weather nsw	german cockroach	the harbour agency	five greatest warriors	sleepmonsters	vxl	diving gear	get rid of ants	hotels in dubai	flinders accommodation	89	weekend bag		fan of a fan	fake tan	89	the queen movie					etk	89	dr jane	google doodles	cook corn	themes for sony ericsson	ibo.org	sports dietitian	89	john quigley	thermosyphon	first moon	gurdas mann	fury online	frill dress	hervey bay whale watching	harry potter die	treehouse hotel	download liero	tom wolfe
90	tristan and	reeded	excel chart	southern motorcycle	esl	tki	90	trinity porter	elite fitness	get genuine	thinksmart	flashpoint	st regis hotel	wasim	diving shops	get rid of cockroaches	hp promotions	free tennis courts	90	wherever you go		first home owners grant wa	fake tan products	90	the thomas					etk	90	dresses adelaide	google game	cooking quinoa	this conversation is over	ice bar melbourne	stretches	90	kate & william	time in spain right now	first moon landing	halley homes	fury online	frill dress	hervey bay whale watching	harry potter die	trey	du cap	tvguide.com
91	tristan and isolde	replacements	excel data	studio 101	esri	to swear	91	underwear model	episodes family guy	get genuine	tomato growers	flashpoint 2	super screen	wasim akram	dizi hd	get rid of cockroaches	humeron	free tennis courts	91	who played batman		foolish games	fake tans	91	the thomas crown affair					etk	91	dvcs	graphics calculator games	core physio	tiger woods new	is rice fattening	supplements australia	91	kate and will	toni kukoc	first olympic games	hindy	fusilli pasta	games for htc	hervey bay whale watching	harry potter final	trey songz songs	du cap	undersea
92	tristan isolde	resource hacker	excel function	t.c.	esri	trace elements	92	unnai	erskine beach resort	give you hell	turner act	flashpoint 2	sydney new york	waterfalls victoria	dominique mcelligott	get rid of maggots	in se	fresh tomato	92	wibowo		footprints on the beach	fire download	92	thomas crown					fall of sam axe	92	earlwood	grinspoon	core physio	tua	java 6	the big island	92	kate and will	trd australia	flu and pregnancy	hunter dragon	g92	girl games 1	holden scramble	harry potter final	trust relationship failed	è‘¡è„	undersea resort
93	tropical cyclone larry	rose growers	excel if	testerone	establishments	trastevere	93	valenciano	ettalong beach	good friday date	twin wall polycarbonate	flight review	the french connection	waterford golf	e11	get rid of pantry moths	in the biz	fresh tomato	93	woodcroft tavern		formal wear	fishing ban	93	thomas crown affair					faltu	93	east	gurley	core physio	tuas	java se	to become a police officer	93	kate and will	virtual instruments	flu and pregnancy	i told you to be patient	g92	girl games 1	holden scramble	harry potter forum	une vie	è‘¡è„	unjam
94	u2 news	roster software	excel pivot	the nash	events in australia	true happiness	94	weekend at	festival song lyrics	goody	watersun homes	freedom furniture australia	torkington	waves frankston	electric lawn mower	get rid of wasps	info centre	fresh tomato	94	youview		four thirds camera	flintstone costume	94	to be heard					faltu	94	east melbourne	handball team	cottura	tv japan	jeep rubicon	to practice	94	kate and william wedding	volunteer grants	flu contagious	india new	game answers	gossip girl online free	how to cook fennel	harry potter plot	uranium stocks	è‹Ÿ	us america
95	wati	schwimmen	exclude	trust jobs	excuse letter	ultimo library	95	what i like	fibreglass pools	goody	watsons blinds	future music festival 2010	toyota harrier	weather denmark wa	elizabeth beach	get rid of wasps	information for commonwealth supported students	fresh tomato pasta	95			free online games for kids	foaling	95	torres goal					ferdie	95	east perth	happy tree	couch	Ù…Ù†ØªØ¯Ù‰ Ø§Ù„Ø·Ù„Ø§Ø¨ Ø§Ù„Ø³Ø¹ÙˆØ¯ÙŠÙŠÙ†	jr turks	to process	95	kate and william wedding	website update	flu contagious	iron ore prices	get started	gossip girl online free	how to ski	harry potter plot	wagyu cattle	è‹Ÿ èŠ¸ æ…§	veiled
96	watty	shared object	facility	ucq	experiment write up	viridian line of credit	96	what i like about	fielding positions	government money	weather radar terrey hills	galactica the plan	tv.com supernatural	wentworth falls country club	end rot	get rid of wasps	ingrown toe	fresh tomatoes	96			fun photos	fox sports fantasy football	96	triathlon sydney					flashpoint red river	96	eaton	happy tree friends	courses online australia	voice perfect	jumong	unfit	96	kate and william wedding	westpac card services	flu contagious	iuga	giovanni	gossip girl season	how to snowboard	harry potter the deathly hallows	waki	è€€æ–‡	warrnambool victoria
97	when a stranger calls	sheds queensland	failover	vee belt	expressions	volcano images	97	win game	fielding positions	government stimulus	www.nandos.com.au	galactica the plan	uci pro tour	white gold ring	end rot	ginger plant	interest rate comparisons	future music	97			fusina	franks	97	true beauty					fragile bird	97	education support	harting	crossfit adelaide	win win	just property	upper	97	kate dress	winter kids	flu incubation	jenny funnell	glue stick	gossip girl season	hsc trials	harry potter the deathly hallows	weekend courier	è€€æ–‡	watch tinkerbell
98	where the bloody hell are ya	solenoids	federal state	vlga	factbook	volere	98	witch movies	fiji beach resort and spa managed by hilton	government stimulus	www.parracity.nsw.gov.au	gimme sympathy	victoria black	white wine vinegar	evakool esky	grasshoppers eat	international year of	futures music	98			futurama season	funny shop	98	undertaker vs triple h					fragile bird	98	edward st	heat nightclub	crossfit sydney	wn311b	keen to	v&a	98	kate dress	wool sale	flu incubation	jhalak dikhlaja	gutsy	gotalk	icas	hullabaloo	wikipedia japan	é©¬æ‹‰æ¾	water bore
99	where the bloody hell are you	sotto voce	finning	wallan secondary college	faith lutheran	web design portfolio	99	wonderful wizard of oz	filters	government stimulus package	yahoo7.com.au todaytonight	gimme sympathy	vpn iphone	whiting in	evaporative coolers	grey spider	job in sydney	futures music	99			game wiki	futsal	99	visita					fragile bird	99	electrical services	heptathlon	dance shorts	wyclef	kerleys	valerian	99	kate dress	work wheels australia	flu incubation period	jhalak dikhlaja	gutsy	graphjam	icas	insurgency	wmaa	è·³æ°´	whey less
100	where the bloody hell are you?	sporting shooters	fixed assets	wattle range council	faith lutheran college	web filtering	100	words cheats	flea control	government stimulus package		giselle ballet	water contamination	williamstown vic	faz	growing ginger	job.com.au	futures music festival	100			games for girls and kids	garden centre	100	vogel award					from tv	100	electrician	hip hop dance moves	day work	wyclef jean	kids gym	what business	100	kate middleton dress	www.esv.vic.gov.au	flu incubation period	jhalak dikhlaja	h250	graphjam	independence day	joe clarke	words download	eden roc	windows.old
101	yamakasi	stankonia	flow meter	windows.	famous speeches	what is halal	101	working with children check form	flea control	grapes		glassman	who what wear daily	yakutsk	fireweb	growing ginger	jobs 4	futures music festival	101			global links	ginja swimwear	101	war service records					fujimori	101	elwood primary	horshack	discharge	yokota	koh samui villa	whole grain bread	101	kate middleton dress	yummy cake	flu pregnancy	jilly	h250	hd video	inn cairns	joe clarke	xhtml 1.0	eden roc	www.kp.ru
102	yamasaki	starchild	fma act	www.franklins.com.au	financials	youtube football	102	world partners	flights from phuket	grapes		glen forest	www.workplaceauthority.gov.au	yarrawonga postcode	fishing mornington	hostel melbourne	jobs.com	get rid of ants	102			globe theatre	gold coast tickets	102	world war 2 nominal roll					gangsta bean 2	102	emmaus	how to skateboard	drifta	zappavigna	kordia	www.tradingroom.com.au	102	kate middleton dress	zend2	flu pregnancy	julian assange news	hellgate	hd,	interschools	john morrow	ze photography	edward longshanks
103		startup menu	food business		finning		103	you build me up	fluid retention	grapes		glen forrest			flotation devices	hostels in melbourne	jos	get rid of ants	103			glue ear	graduation quotes	103						glastonbury 2011	103	emmaus college	hurdle	dual battery kit		labour hire perth		103	kate middleton wedding		flu symptoms	justice crew lyrics	hellgate	hd,	is pneumonia	kevin sheedy		embedded visual basic runtime
104		status checker	food group		fish scientific name		104	天 一	flying 11	grapes calories		goede			frappe	how to get rid of maggots	kasam	get rid of cockroaches	104			goal games	graduation quotes	104						glastonbury 2011	104	emmaus college rockhampton	hurdles	dual battery kit		land cost		104	kate middleton wedding		flu treatment	kath & kim	hellgate london	how to connect to xbox live	is pneumonia contagious	kitty hawk		erica baxter
105		steel tanks	fpq		flow charts		105	李 天	flymo	greatest shave		grays online auctions			fruit picking sydney	how to get rid of wasps	kingston caravan park	get rid of wasps	105			good photo editing sites	grand mercure casuarina	105						glastonbury 2011	105	emmaus college rockhampton	icoo loader	eurodam		land rover owners club		105	kate middleton wedding		for london	kath and kim australia	hellgate london	how to connect to xbox live	jindabyne ski hire	kitty hawk		erica baxter
106		stsystra.exe	franking		food standard		106		flyscreen	greek orthodox easter		grays online auctions			fruit picking tasmania	how to get rid of wasps	kite	getting to know you games	106			good universities	guinea fowl for sale	106						gypsy heart	106	expedite	internet explorer downloads	evolve scientific		leechers		106	kate middleton wedding dress		fox and the child	kath and kim quotes	heroes season 2	how to make ringtones for iphone	juliet	lachey		èŠ¸
107		sunwave	freedom writers diary		forensic		107		flyscreens	greek orthodox easter		great stuff			fruit picking tasmania	how to get rid of wasps	kookaburra caravan park	getting to sleep	107			good universities guide	h20 pro	107						gypsy heart	107	facebook icon	jessica ennis	evolve scientific		liade		107	kate middleton wedding dress		fox and the child	kim movie	heroes season 2	hp dv7	klacid	lady bird johnson		èŠ¸ æ…§
108		surveys	geotechnical		forensics		108		flyscreens	hair fall		great stuff tv			gas fridge	how to pickle	lillian too	glen cromie	108			gothic dress	h20 pro	108						gypsy heart	108	faith lutheran	john cornell	facebook business		library storytime		108	kate middleton wedding dress		fredo	ku-ring-gai council	hey there	htc smart	lady macbeth	life & style		ezarik
109		sydney water corporation	gjames		formal letter		109		forecast for melbourne	hair fall out		greatest warriors			gatti sports	how to preserve	live cricket radio	good life festival	109			grafting	h20 pro	109						hands of war	109	family medical practice	john quiggin	facebook business		lift for life		109	kate wedding		fredo	lighty	hey there delilah guitar	ice-cream	lake mountain	life & style		f100
110		tartans	good manager		format of a letter		110		forecast victoria	hair falling		greatest warriors			gentle nails	in april	manly jetcat	good life festival	110			grafting	hat online	110						hands of war 2	110	fire protection	jolene blalock	facebook page		lkf		110	kate wedding		freedo	lindores	hey there delilah guitar	indian high	lake mountain snow	live asian		fehmi
111		the beatles lyrics	good samaritan		foundation		111		gap bluff	hair falling out		gt300			get rid of ants	in april	manly west state school	goodlife music	111			green faces	hats melbourne	111						hands of war 2	111	first aid	jonathan davis	facebook page		machinist job		111	kate wedding		game mac	love x	hide id	iphone as modem	lake mountain snow report	live asian		fehmi
112		the ultimate showdown of ultimate destiny	government procurement		fourth edition		112		gap bluff centre	hair falls		h1n1 vaccine			ginger beer recipe	in march	mark taylor	goodlife music	112			green island	holster fashion	112						hands of war 2	112	first aid training	judkins	fairholme intranet		macu		112	kate wedding dress		games history	madding	holidays 2008	iphone as modem	lake mountain victoria	live earth		find a crew
113		time clocks	grotesk		funny ads		113		george brand	hair falls out		halfway lyrics			goulburn river fishing	in march	marsh frog	goodlife music festival	113			gta sa	hotels in delhi	113						heart tour	113	flinders st	karni	fitness events		mary jane shoes		113	kate wedding dress		girl is mine lyrics	madding	holidays 2008	iphone free	lamb marking	local government reform		fit camp
114		ultimate showdown of ultimate destiny	gst act		gary crew		114		girl soundtrack	hair is falling		haven movie			great ocean road camping	insect bite	maylands water park	goodlife music festival	114			gujarati movies	in december	114						heart tour	114	for toddlers	katie taylor	fitness first bond street		mater medical centre		114	kate wedding dress		girl is mine lyrics	madding crowd	hong ha	iphone free	laryngitis	longoria wedding		flint michigan
115		undefined function	guidelines		geographical information		115		going to uni	hair is falling out		heaven and earth			green ant	insect bite	medprep	grape picking	115			h & r	insane clown	115						heart tour	115	for work	kayaker	folic acid		mater medical centre		115	lady diana		give thanks to allah	manners lyrics	hook me up	iphone guide	lemon biscuits	longoria wedding		free jimmy
116		university list	guild theatre		good qualities		116		great escape hillarys	hall of meat		heino			greenwell point	insect bites	melbourne zoo twilight	grapes	116			h & r block	insane clown posse	116						hmas stuart	116	forklift jobs	kelly chen	force quit mac		mcewing		116	lady diana spencer		give thanks to allah	marc hunter	hook me up	iphone guide	lemon butter	lost 2		gallipoli barracks
117		ustc	habits		gordon bennett		117		greg chappell	hand out		hotel cecil			greystanes	insect bites	melbourne, au	green grapes	117			h and r block tax	jamie durie patio	117						holly bobo	117	futur	leadenhall	force quit mac		median income		117	lake mungo		gone too soon	matt gresham	how to make curly hair	iphone movies	lemon butter	lucky grills		garden state movie
118		virus list	hafele		government australia		118		ground pools	handout		hotkey.net.au			halse lodge	kids triathlon	michael clarke tattoo	homemade tomato sauce	118			h r	jamie durie patio	118						holly bobo	118	google adwords	lil romeo	garmin connect		mikhael		118	mappillai		gone too soon lyrics	matt gresham	i are	iphone movies	lemon butter recipe	lucky grills		given name
119		visa application forms	header		greenhouse		119		gumnut	handout		hotmail inbox			hillarys accommodation	kids triathlon	middleton caravan park	homemade tomato sauce	119			h r	janome horizon	119						homepage.com	119	google analytics	lin dan	genius bar		money investment		119	mappillai		gone too soon lyrics	measles outbreak	i are	iphone tv	lemon cake	luwak coffee		given names
120		web central	health centre		groundwater		120		halo restaurant	handouts		hotmail inbox			hostel bondi	kids triathlon	migas	hostel melbourne	120			hard lids	jessika	120						human milk	120	grace collection	linda ross	git remove		motorbike licence wa		120	michael collings		grape run	melbourne musical	i can lyrics	iphone tv	lemon delicious	megan connolly		given names
121		wholesale computer	hearing		groundwater		121		harbour apartments	handouts		hotmail sign in hotmail			hostel byron bay	kill cockroaches	molescan	how to get rid of ants	121			harry potter fan	jessika	121						ian chubb	121	grammar	liu xiang	git remove		moutzouris		121	michael collings		greece olympics	moira brooker	i can lyrics	ipod 2g	lemon dessert	michael rasmussen		gledhill
122		winfast dtv2000 h	hotel manager		groups		122		hayway	hordern pavilion		hotmail.com inbox			hostels surfers paradise	kill cockroaches	moo labels	how to get rid of ants	122			harry potter quiz	jessika allen	122						ian chubb	122	grammar school	lyrics beautiful	good habits		mujra		122	middleton dress		gymnastics results	mumford and sons new	i hate that i love you	ipod 2g	lemon desserts	michael rasmussen		gledhill
123		wmp codec	how much calcium		haccp		123		hayway marine	hottest 100 cd		hotmail.com inbox			hostels surfers paradise	kill cockroaches	move property	how to get rid of wasps	123			harts formal	jessika allen	123						ian chubb	123	grosvenor street	lyrics only	google trad		my text		123	middleton dress		heal the world michael jackson	mumford and sons new album	ida corr	ipod iphone	lemon jam	mike reid		goddess of victory
124		worm farms	ible		haccp		124		healesville races	hottest 100 cd		htc touch diamond2			hostels tasmania	kill maggots	movies at burswood	in march	124			help statement	jets bathers	124						ide hard disk	124	grosvenor street	m*a*s*h	google trad		new bathroom		124	middleton family		heal the world michael jackson	musiq soulchild	ida corr	ipod iphone	lemon jam	minnillo		greg louganis
125		wrangler soft top	if excel		handling		125		hire	how to make hash oil		hulud			how to tie a sarong	kill maggots	movies jam factory	in march	125			herme	jets by jessika allen	125						imdb paul	125	head office	mackintosh	google traduction		ngl		125	middleton family		history of london	nevin	incrysis	ipod touch gen	lemon marmalade	minnillo		gretel packer
126		wrestling moves	illustrator		handling		126		hire nz	how to make pesto		i like to tape			instant tent	kill maggots	neat feat	jellyfish sting	126			hindi songs download free	jets by jessika allen	126						imdb paul	126	head office	macrae	google traduction		no minimum		126	middleton family		human temperature	nevin	incrysis	ipod touch gen	lemon marmalade	mirka mora		groups.msn.com
127		xo supper club	in retail		health services		127		holiday rentals	iene		immunisation schedule australia			islander caravan park	kill wasps	neighbours trees	joondalup pines	127			holden scramble	jets jessika allen	127						imdb paul	127	health clinic	magical trevor	grade separation		notebook depot		127	middleton wedding		i want you back	new iphone 5	into the night lyrics	ipod touch generation	lemon meringue	mirka mora		hahn beer
128		zte mobile phone	independent		high and low pressure		128		holiday unit	if you seek amy		india 2009			jb marine	kill wasps	nine cricket	kids tennis	128			hong kong serviced apartments	jets swimwear	128						juice podcast	128	henley high school	make no sense	greataupair		nunyara		128	middleton wedding		i want you back lyrics	nitin	into the night santana	ipod touch generation	lemon meringue pie	mohamed haneef		harley davidson v rod
129		zv	innovative		hospitality		129		honda jet ski	if you seek amy		india 2009			jervis	kill wasps	nsw birth	kids tennis	129			how to make a birthday card	jets swimwear	129						juliano	129	high school	manolas	gum		ob2		129	middleton wedding		ice age	nitin sawhney	into the night santana	itestate	lemon muffins	mortgage refinancing		harley v rod
130			instrumentation		housing		130		honda mowers	if you seek amy lyrics		iron lung			jervis bay	kingfish	nsw, australia	kill wasps	130			hsanz	jewellery catalogue	130						just an old boyfriend	130	hillcrest	manolos	gum		organic health		130	middleton wedding dress		ice age 3	no doubt lyrics	jalapeno poppers	itunes top 50	lemon pudding	mount tom		harry potter chess
131			interesting news		how to make a speech		131		hotel glenelg	immunisation course		iron lung			joalah holiday park	kingfish	oakleigh pool	labour day vic	131			income tax professionals	kipfler	131						kalgoorlie cops	131	homebush west	maria montessori	gumtree perth		palace centro barracks		131	middleton wedding dress		ice age dawn	no zu	japanese chef	ivy room	lemon recipe	mount tom		haunted forest
132			interview questions for		hydrochloric acid msds		132		hotel glenelg	imob		ironman 2009			karekare	kings park movies	ogplanet	labour day vic	132			inn cairns	landscaping supplies	132						kalgoorlie cops	132	hormone levels	mars lander	gumtree perth		parkwynd hospital		132	moin		ice age movie	nofx	junction inn	ivy room	lemon recipes	mt tom		haunted forest
133			ipsum		hyperlink		133		hotels in manly	in my pants		ironman 2009			kellys camping	las vegas april	old mutual	laneway festival melbourne	133			install	laps	133						kennedy quotes	133	hourly rate	mars landing	heart rate		payflow		133	mothers day 2011		influenza a	oakenfold	justin timberlake summer love	j play	lemon recipes	mt tom		hauteur
134			iso 9001		impacts of globalisation		134		houses for rent in brisbane	in my pants		izon			keyboard stand	lemon verbena	one guitar	laneway festival sydney	134			italian sausage recipes	lawn aerator	134						kronic perth	134	hourly rate	mary ii	heel		personne		134	mothers day 2011		influenza symptoms	old enough	justin timberlake summer love	jplay	lemon recipes	mt tom price		hearts in atlantis
135			it department		independent schools		135		houses for rent in melbourne	ingrown toenail		jackson this is it			kill ants	lice	optus my time	laneway melbourne	135			j.k	leaf curl	135						kronic perth	135	how many meters	mcauley	heel bone		phenocal		135	mp on		jackson bad	one more	keep dancing	kennt	lemon slice recipe	mt tom price		hide code
136			iv fluid		information		136		hume resort	jade goody		james crawford			kill ants	lisianthus	paintless	laneway melbourne	136			j.k rowling	leona	136						kronic perth	136	how much notice	mccr	holbrooks		photo background		136	mp on		jackson bad	operation has been cancelled due to restrictions	key person	kennt wen	lift tickets	new 7 wonders of the world		hilton news
137			japanese facts		insite		137		hunts marine	jade goody		jeanne moreau			lÃ¶schen	lotterywest film festival	paintless dent	laneway melbourne	137			j.k.	lombards	137						lab rat	137	how much notice	media clips	hootsuite		plumbing apprentice		137	mp on		jackson brothers	otra vez	kids play areas	kodak easy	linctus	new harry potter book		hilton news
138			jessie street		it department		138		icici prudential	jeremy allen		jim james			laax	maggots	peopleco	laneway perth	138			j.k.rowling	lombards	138						lab rat	138	how to write a character reference	meltrip	hootsuite		polnav		138	multipla		jackson family	pakistan vs australia	lee love	lancool	linctus	new seven wonders		home shows
139			kawana touch		james cook		139		identikid	kelly clarkson my life		john safran			live bait rigs	maggots	phone tricks	laneway sydney	139			jetstar lounge	loungers	139						lego star wars 3 walkthrough	139	i work	metal gear solid 3	hottest woman alive		prik		139	necesito		jackson family	paralympic	lee love	list of wizards	live baseball	new seven wonders of the world		honan
140			kids birthday		japanese words		140		indian pacific	kelly clarkson my life		john safran race relations			lorne	march april	physical culture	laneway sydney	140			kalbarri seafront villas	lower blue mountains touch	140						lego star wars 3 walkthrough	140	in resume	mexican wave	house real estate		private seller		140	nej		jackson height	paralympic games	let me think about it lyrics	logitech ls21	live baseball scores	nick lachey		hostel 2
141			kids party		jennings		141		inflatable boats	kelly clarkson my life would		john symonds			lorne backpackers	march fly	privet	laneway sydney	141			kalixocin	lower mountains touch	141						malinda	141	interesting news	miley cyrus short hair	how many calories		protein powder for weight loss		141	network down		jackson height	paralympics 2012	lifetime warranty	long lyrics	lomond	NO RESULTS		hostel part 2
142			kilolitre		laboratory		142		insect screen	kelly clarkson my life would		jupiter moon			manly surf school	march weather	promenade dance	league cup final	142			king cannons	lunch brisbane	142						malinda	142	iona college	moon unit	how many calories in		quad-core		142	network down		jackson history	paul oakenfold	live 08	lyrics	macbeth	norfolk air		hotel du cap
143			kimberley region		lampada		143		insect screens	kids soccer boots		kieron pollard			marinated chicken	margaret river caravan park	property outlook	leonards	143			laser skirmish melbourne	lunch brisbane	143						mappillai	143	is air	moon unit zappa	how many calories in		rams mortgage		143	network down		jackson home	perish	live 08	magical jelly bean	mandarin trees	norfolk air		hotel du cap
144			laminex		landcom		144		insect screens	killarney		korey			melbourne fishing report	marmion marine park	pt elliot caravan park	library bag	144			lyrics missy higgins	lunch melbourne	144						margueritte	144	it services	moonbeams	how many calories in a		real estate st marys		144	next to nothing		jackson home	perish	logistics courses	maternal forum	mansfield ski	norfolk airlines		illuminati card
145			large data		letter of application		145		international cricket	kings of leon revelry		lancer rx			melbourne rooftop cinema	melbourne public holidays	quarry amphitheatre	library bag	145			magnetic island	lunch perth	145						mass graves	145	jesuit social services	msn chat room	how many calories in a		rialto energy		145	no puedo		jackson live	pre madonna	lonely days	mauritius holidays	mansfield ski hire	peter russo		illuminati card game
146			lawyers		letter writing		146		iphone 4 water	lake barrington		london dreams			melbourne rooftop cinema	melbourne public holidays	radio cricket	library bags	146			major flavours	lunch sydney	146						mcarthur natural products	146	kew	msn messenger downloads	how many weeks		rigid truck		146	ostwald bros		jackson live	puberty	lyrics scream	me.com	marmalade	peter russo		in home
147			lee friedlander		lies and statistics		147		jamberoo valley lodge	landmark clearing		m1 upgrade			mercury outboard	mites	raymond lo	lisianthus	147			make your own website free	lunch sydney	147						mcarthur natural products	147	kindy	msn polygamy	how much sleep		rostered day off		147	pakzad		jackson neverland	puberty blues	lz	me.com	marmalade	pig city		in the dead of night
148			local government australia		lin onus		148		jet ski sales	landmark clearing sales		m1 upgrade			middle brighton	mosquito bite	rent houses	lisianthus	148			mcpa	macdon	148						meet miley cyrus	148	kingfisher recruitment	music chat	how often should you		safe and sound car seat		148	pakzad		jackson son	quicktrim	make it work	metime maccas	marmalade jam	pilbara jobs		in the face
149			local mp		living skills		149		jt cycles	le iene		mannway			moonlight cinema	mosquito bites	renter	lotus water	149			mirage port douglas	mango picking	149						michael buble wedding	149	kingspan	mxpx lyrics	how to stretch		sap bw		149	pakzad		jackson son	racials	make it work lyrics	metime maccas	marmalade jam	pilbara mines		institute of learning
150			lorem		local governments		150		judith wright real estate	list of archer episodes		mansion girls			moonlight cinema kings park	mosquito diseases	saica	luna outdoor	150			movie songs download	maternity swimwear	150						michael buble wedding	150	kogarah	my rack	how to take a		save youtube		150	palmer-tomkinson		jackson will	rain dragon	make it work lyrics	mikes	marmalade recipe	potter forum		iran earthquake
151			lorem ipsum		longitude		151		kreepy	lost season 5 episode		mansion girls			moonlight cinemas melbourne	moths in pantry	salters	luna outdoor cinema	151			mt.	maternity swimwear	151						michael collings	151	kolling	name genie	how to take a		search filter		151	palmer-tomkinson		jackson will	rake season 2	mcdonalds sydney	milk boys	marmalade recipes	potter forums		jesus christians
152			m2 to ha		loreto		152		kreepy krauly	lost season 5 episode		marge			moroccan salad	moths in pantry	saving accounts	lunchbox ideas	152			mt. baw baw	maxi dresses	152						michael collings	152	lampada	nba street	human services jobs		shangri la malaysia		152	para que		jaked	randwick city council	meriton serviced apartment	milk boys	meringue pie	qantas logo		jhoom barabar
153			magistrates court		loreto kirribilli		153		lake hume	love boat captain		masters 2009			natrad	moths in pantry	sea shells	lunchbox ideas	153			mt. baw baw	maxi dresses online	153						michael marshall	153	laverton north	neagle	human services jobs		shipping tags		153	pat mullins		jaked	redbook valuations	mittagong rsl club	mint resorts	mount baw baw	qantas logo		jhoom barabar jhoom
154			major cities		mackillop		154		lake hume	love boat captain		masters 2009			newport arms	nagambie	share accom	macquarie	154			mudgee wine	melbourne bowls club	154						miley cyrus concert	154	lawley	nestle nan	human services jobs		shower videos		154	phoebe snow		jermaine	resignation letter australia	model company	mio gps	mount buller	read harry potter		justin cooper
155			materials science		mackillop college		155		lake hume resort	love me hate me		masterton homes nsw			noosa main beach	nagambie	share room	man drowns	155			mycoplasma	meulemans	155						miley cyrus concert	155	lawyers	new zealand gold	hyde park medical		solomons flooring		155	playstation network down		julia jenkins	riley lee	nab isaver	mmo	mount donna buang	read harry potter		justine ezarik
156			medical education		major rivers		156		lake tahoe	make hash oil		math teacher			ocean	new york april	singapur	march long weekend	156			naca	milo cricket	156						miley cyrus concert	156	learning centre	nichole	hyde park medical centre		squamous intraepithelial		156	playstation network down		julia jenkins	sawhney	nba 2k8	mms on iphone 4	mount selwyn	sheedy		justine ezarik
157			meeting room		marash		157		landmark book supplies	make pesto		meet me halfway			off ramp	new york april	skin cancer clinic brisbane	march long weekend	157			national sports	milo in2cricket	157						minecraft wolves	157	legal aid	nicky cruz	hyde park medical centre		st francis xavier school		157	playstation network down		justine masterchef	school cleaners	nba 2k8	mobile download	mountain ski	simply mobiles		kaera
158			meeting template		marine creatures		158		laptop to ps3	march 9th		meet me halfway lyrics			orford tasmania	new york april	skin cancer clinic melbourne	march weather	158			nickjr.com.au	mobile spray tan	158						minecraft wolves	158	liquid	nicole smith	ì´		storage places		158	playstation network status		justine masterchef	seafish	nba live 08	mobile htc	mountain snow	simply mobiles		kaera
159			megajoules		material safety data		159		late show with	mardi gras 2009		meet me on the equinox			outboard motor	nfl mock	sony ericsson z750i	march weather	159			nida	mobile spray tanning	159						mini inspiron	159	lisarow high school	nikki	ì´		street drags		159	poly styrene		kambakkht ishq	sean waygood	nba live 08	mobile htc	mt baw baw	sin eater		kanishka
160			method statement		mathematics		160		late show with craig ferguson	mardi gras 2009		megan mullally			outdoor connection	nfl mock	south east qld	mettams pool	160			nike dunk high	mongoose bmx	160						movie marathon	160	little collins street	nikki webster	implantation		sublime hair		160	poly styrene		kambakkht ishq	service job	nba live 2008	mollys life	mt buller	stan zemanek		kanishka villas
161			microsoft office download		members of parliament		161		lattouf hair spa	mark easton		melbourne fuel prices			own goals	nfl mock draft	striped marsh frog	moe weather	161			nubian	mulch	161						movie marathons	161	located on	nz gold	ingrown toenail		sweet chili		161	portal 2 ps3		katherine jackson	single lyrics	nba live 2008	mollys life	mt buller bus	stan zemanek		kate thompson
162			msds		menzies		162		lawn mowers	mercedes f1		members equity bank australia			pebbly beach nsw	nfl mock draft	summerset	movies by burswood	162			on a clear night	mulch	162						movie paul	162	logistics	oc files	jobs rockhampton		swop		162	portal 2 ps3		katherine jackson	skin institute	nephilim	movies for iphone	mt buller snow	steve bracks		keara
163			muscle contractions		menzies		163		lonely planet vietnam	money from government		members equity bank australia			pest control services	nillahcootie	sun burns	mud racing	163			online tax returns	mulch perth	163						my disney	163	loreto	old skool	kelmscott licensing centre		taipan marketing		163	portal 2 ps3		kenya flag	skinny love birdy lyrics	new gtr	movies for iphone	mt buller snow	swallows nest		keara
164			nuclear medicine		microbiological		164		lorne accommodation	money from government		menghia			phillip island camping	ocean swim	surf boat	national series	164			osteitis	mulch perth	164						my disney	164	loreto kirribilli	olivia lambert	kids sneakers		tattoo stencil		164	portal 2 review		klishina	skinny love lyrics birdy	one republic apologize	music off youtube	mt buller snow report	swoboda		keiler
165			null values		microscopy		165		lxe	mouldy bread		meraz			picanha	ocean swim	tasmanian wineries	nba all	165			osteitis pubis	myer christmas casual	165						myfruit.com.au	165	lourdes hill college	olympic closing	kj		tech jobs		165	portal 2 review		la toya jackson	sola rosa	one republic apologize	mw2 cheats	mt buller snow report	tammy faye		keiler
166			office powerpoint		microsoft publisher		166		lxi	music in the park		meteor crater			picking	ocean swim	tax file no	new york april	166			palm cove	myer christmas casual	166						natural products	166	lutheran college	olympics closing	kj to calories		telecommunications ombudsman victoria		166	portal 2 review		lake mountain resort	sonnet 29	online appliance	my 3	mt selwyn	tammy faye		kevin sullivan
167			one form		middle school		167		magenta	music in the park		michael jackson this is it			point impossible	pantry moth	telegraph nsw	newcastle	167			palm cove	natalie bassingthwaighte	167						natural products	167	mac keyboard	olympics closing ceremony	kjs to calories		tenten		167	portal 2 steam		lake mountain resort	sore throat remedy	online savings account	my 3	mt st gwinear	tammy faye baker		kevin sullivan
168			online scientific calculator		migrant		168		majestic cruises	my		miguel migs			point impossible	pantry moth	temp jobs	nfl super bowl	168			pc 7	ncaa football	168						nba draft 2011	168	mac keyboard	overman	kjs to calories		the space melbourne		168	prince william wedding		land on the moon	soulchild	park grove	my3	mt stirling	tammy faye baker		kobe bryant
169			ontera		millisecond		169		manly pacific	my football		miss money			pool algae	pantry moth	temp jobs	nfl super bowl	169			pc user magazine	nfl games	169						nba draft 2011	169	mackillop college	oz style	lchf		the venue		169	prince william wedding		landing on the moon	sprinter flash	pasadena	mysoju	night sweats	tewkesbury		korea china
170			pablo picasso paintings		ministers		170		mantra erskine	my football club		miss money			pool algae	pantry moths	temp work	nominated	170			penumbra	nfl games	170						new nintendo	170	macquarie park	paint horses	library login		transfer property		170	prince williams		lashawn	sprinter flash game	phillips home	mysoju	night sweats	the contract		korea population
171			packaging		monologues		171		mantra erskine beach	my life would		money conversion calculator			pool installation	pantry moths	the sunshine coast	nsw swimming	171			peppers coral coast resort	nookie beach	171						new nintendo console	171	main	painted lady	long macchiato		trike patrol		171	prince williams		les jeux	srsly	pictures of rock	mythree	nwjsa	the killing floor		last run
172			paediatric		ms word		172		mantra erskine beach resort	my life would		monsters vs aliens games			pool ladder	pantry moths	the year of	odi score	172			perisher blue weather	nookie beach	172						new nintendo console	172	mainly music	peridot	lower abdomen		tuna healthy		172	prince williams		liberian girl	state reporting bureau	play 44	mythree	orange dessert	the killing floor		last run
173			partnership		mt maria		173		marengo holiday park	my pants		monsters vs aliens games			pool ladder	paper wasp	the year of the	oscar nominated	173			photomerge	ocean series	173						new nintendo console	173	man from the snowy river	phyllis	lower back pain		u		173	princess diana funeral		londen	super hero squad show	portuguese	netgear cgd24n	orange jam	the rider		lauritzen
174			pdu		mt st		174		mares	my pants		moon 2009			port noarlunga	paper wasp	top cinema	oscar nomination	174			pig hunting	ocean series	174						ninja school	174	manager salary	phyllis diller	lower back pain		ubuntu terminal		174	princess diana funeral		london eye	sympathy message	prada lg	new market	orange jam	tom price mine		lauritzen
175			pediatric		multi page pdf		175		marine safety	myfootballclub		moon 2009			postepay	paper wasps	toshiba redemption	oscar nominees	175			ping	olga berg	175						ninja school	175	marash	pole vault	lower back stretches		unemployment benefits		175	princess diana wedding		london facts	tell the bride	prada lg	nine hundred two	orange marmalade	tom price mine		liberatore
176			people with disabilities		mylexile.com		176		mary j blige lyrics	namja		moon film			putney	paspalum	truck hire	outdoor cinema	176			pixel shader	online swimwear	176						nintendo console	176	mary mackillop college	premature baby	meals under $10		up pictures		176	princess diana wedding		london pictures	tell the bride	prada mobile	nokia contacts	orange recipes	tour de france 2007		lilly pulitzer
177			permission letter		name badge		177		melbourne bay	namja		moon jellyfish			quencher	pest control	underbelly dance	outdoor cinema perth	177			princess coloring	opera south	177						nintendo console	177	media kit	property secrets	meaning		vegetarian foods		177	princess diana wedding		louboutin shoes	terry falconer	prada mobile	nokia dual	orange recipes	tour de france 2007		living out
178			petrarchan		naming		178		melbourne bike	netball shoes		moon wolf			real housewives of beverly	pest control	unilodge	outdoor movie	178			princess coloring pages	outdoor furniture	178						nukem	178	medical practice	qe2	milk good for you		vhb		178	princess grace		luka modric	the iq test	prada mobile phone	nokia phone models	perisher	transformers pc		longshanks
179			photo essay		nata		179		microsoft calendar	nike tiempo		moon wolf			real housewives of beverly hills	pesto recipe	valadon	overgrip	179			prunus	outdoor furniture brisbane	179						operation flashpoint red river	179	meeting room	queen mary ii	milk good for you		video from youtube		179	princess grace		maccabiah games	the madding crowd	prada mobile phone	octopus girl	perisher ski	trethowan		louganis
180			pierlite		nata		180		moevenpick resort	nike tiempo legend		more awesome			redleaf pool	phillip island classic	victoria market night	oz cruise	180			puma shoes	outdoor furniture brisbane	180						operation flashpoint red river	180	meeting rooms	r.e.m	moped license		villeroy and boch toilet		180	princess mary wedding		masterchef winners	the new iphone 5	preferred provider	of magic	perisher valley	tv game show		maitland flood
181			poet biography		natural resource		181		mooo.com.au	no line		msn hotmail inbox			remedies for warts	plum cake	victoria market night market	pantry moths	181			queensland art gallery	outdoor furniture melbourne	181						optusnet account	181	meetings	rammstein lyrics	mt lawley pets		visa apply		181	princess mary wedding		masterchef winners	the ninth	pro evolution soccer 2008	of magic	perisher.com.au	tyler atkins		maitland flood
182			potassium carbonate		news reports		182		mosquito nets	no line		multisports			reschs	plum cake	virgin phone	pantry moths	182			queensland government brisbane	outdoor furniture sydney	182						oslobodjenje sarajevo	182	mention	rate my rack	my budget		vista drive		182	psn down		memorable moments	the people lyrics	pro evolution soccer 2008	official girl	phenomia	tyler atkins		maitland floods
183			print ad		nihongo		183		motor boat	no line on the horizon		my bloody			rid of ants	plums	waca tickets	paper wasp	183			queensland holiday	outdoor timber	183						patapon 3	183	middle school	rem	my budget		w204		183	psn down		michael jackson bad	the prado	public holidays 2008	pages	phenylephrine hydrochloride	urlich		maitland floods
184			program plan		npaac		184		motor mowers	no line on the horizon		my bloody valentine			roof vent	plums	waitressing	park outdoor	184			questacon	outdoor timber	184						patapon 3	184	mq uni	rhythmic	my facebook page		ward clerk		184	psn down		michael jackson black or white	the presets wiki	put the blame on	pants lyrics	pholcodine	us submarines		man laughing
185			protection services		objects		185		motor rego	Ø³ØªØ§Ø±Ù‡		national au			rooftop	plums	weather sydney nsw	peach dessert	185			questacon	paralysis tick	185						paul 2011	185	mq uni	rhythmic gymnastics	my facebook page		wcig		185	puedo		michael jackson black or white lyrics	the super hero squad	put the blame on me	part one	pleurisy	uss		man laughing
186			ptfe		occupations		186		mountain books	of two cities		new moon soundtrack			rooftop cinema	point peron	wedding hairstyle	peach recipes	186			racing shoes	paralysis tick	186						paul 2011	186	mt alvernia	robots	navy school		wedding anniversary invitation		186	que el		michael jackson dangerous	the tall man	put the blame on me lyrics	pascucci	pleurisy	uss kitty hawk		mangrove creek dam
187			range excel		occupations		187		mowers	of two cities		new movies 2009			rooftop cinema	point walter	weet bix tryathlon	peach tart	187			radio now	parent direct	187						paul 2011	187	mt lawley	rudisha	neckbeard		wedding decor		187	quiero mucho		michael jackson dangerous	the veronicas lyrics	put the blame on me lyrics	pdanet	pmcv	uss kitty hawk		mangrove creek dam
188			ranzcog		of education		188		msn weather	office validation		new movies 2009			rooftop cinema melbourne	point walter	weslo	peach tart	188			remus	patio furniture	188						paul imdb	188	mt maria	rummel	neckbeard		weight restrictions		188	quiero mucho		michael jackson family	the veronicas new song	rafe	pdanet	pneumonia	vanessa minnillo		marathon course
189			recreational activities		oh & s		189		mtd	office validation		new orleans time			rooftop cinema melbourne	popes eye	whalers	peach tart	189			rental cairns	patio furniture	189						paul imdb	189	my printer	ryan bailey	neckline		wesley college south perth		189	quiero mucho		michael jackson family	the warlocks	ranjini	perpetual trustees	pneumonia	vanessa minnillo		marathon distance
190			retrofitting		online bible		190		mtd	orthodox easter		news russia			rooftop cinemas	port albert caravan park	whalers	plum cake	190			restaurant and catering awards	peter lang	190						paul imdb	190	my printer	saeid	night jobs melbourne		western downs council		190	quigley		michael jackson history	this operation has been cancelled due to	rasa	photobucket	pneumonia contagious	walsham		marathon winner
191			rheumatology		online thesaurus		191		murray river resort	orthodox easter		norman mailer			salz	preserving tomatoes	www.acu.com.au	plum cake	191			rivers ad	plover	191						paul movie	191	mylexile.com	sally pearson	no period		white card construction		191	rania		michael jackson impersonator	this operation has been cancelled due to restrictions	rasa	play cod	preserving lemons	whale back		mars live
192			rheumatology		outline map		192		mussel bar	package		nudist beach sydney			sarah greene	preserving tomatoes	www.nasza klasa.pl	plum sauce	192			robocup	pool tile	192						paul review	192	names of shapes	saverys	node.js		who to contact		192	reception dress		michael jackson impersonator	three rivers	raw 2008	pog	quiz night	who dies in harry potter		medals australia
193			risk assessment form		outreach		193		my aus	package		nudist beach sydney			scuba tank	preston beach	www.optus/alwayswin.com	plum sauce	193			rock challenge	pump golf	193						paul review	193	neutral	scowl	npower league 2		wholesale water		193	roller coaster accident		michael jackson live	tim hart	raw 2008	pog	quiz night questions	who dies in harry potter		mehreen
194			safe working		ozymandias		194		nicolls	pants lyrics		on pole			sealink	profuse sweating	www.optus/alwayswin.com.au	plums	194			rock eisteddfod challenge	qut scholarships	194						perth airport flights	194	newington	sealab 2021	ntd		wiki how to		194	royal family last name		michael jackson live	to be patient	republic apologize	poly blue	ranamok	wikipedia harry potter		melbourne shooting
195			safe workplace		parents association		195		novotel st kilda	pants lyrics		one billion			selena star	public holidays victoria	www.seabreeze	plums	195			rom snes	qut scholarships	195						perth airport flights	195	nicholson st	self injury	nz licence		work skill		195	royal family last name		michael jackson neverland	toop and toop real estate	republic apologize	portrait place	rikodeine	wikipedia harry potter		melbourne shooting
196			safety management		parliament		196		ocean front	pants song		operation flashpoint			semaphore park	pumpkin flowers	x300	point walter	196			rosacea	recruitment online	196						perth airport flights	196	northside	sg1	pair		working with children card		196	royal family last name		michael jackson nose	toop real estate	santana into the night	premium fishing	robitussin	wimberly		meteor shower
197			safety measures		past participles		197		ocean front	pants song		operation flashpoint			sentinel hotspots	pumpkin flowers	xem tu vi	point walter	197			rossignol	recruitment online	197						pocket tanks free	197	notepad++	sharing network	pair world		world library		197	royal family surname		michael jackson nose	trawler	santana lyrics	ps3 repair	romeo and	workplace.gov.au		meteor showers
198			sai global		pathologists		198		oceana on broadbeach	passata recipe		operation flashpoint 2			shade sail	queensland itch	yougle	psw	198			rottnest ballot	red rooster catering	198						portal 2 review	198	nsi	shipman	parked car		wowcareers		198	royal family surname		michael jackson pepsi	veronicas lyrics	sauce for lamb	ps3 repair	romeo and juliet	zemanek		meteorite shower
199			samaritan catholic college		photocopier		199		oceanic apartments	pay out		operation flashpoint 2			shark island sydney	red back spider bite	young dudes	relish	199			roxar	resting toucher	199						psn error	199	nsi tafe	skateboard trick tips	parks and recreation		www.sdro.nsw.gov.au		199	royal wedding		michael jackson pepsi	video film	school holidays 2008	queensland college	roxithromycin	zemanek		mr mcmahon
200			school program		planning services		200		old swan	pesto recipe		perfect ending			shipwreck bay	red back spider bite	z750i	relish	200			rulide	san diego chargers	200						psn error	200	oakhill college	slingsby	parks and recreation episodes		yha perth		200	royal wedding		michael jackson remember the time	vithoulkas	school holidays 2008	quibblo	roxithromycin			mr mcmahon
201			science fiction genre		plastics		201		on the beach	pickled chillies		phrazes			shipwreck bay	red back spider bite	zodiac 2010	relocation scholarship	201			rulide	scene to believe	201						puffgame	201	ohs code of practice	snake eater	partner visa		youngleafs		201	royal wedding		michael jackson song list	vithoulkas	school term dates 2008	quibblo	rugby wallabies			navantia
202			selection criteria		plc		202		optus voicemail	poker run		pirate radio			silver sands	redback spider		ricketts point	202			rulide	scene to believe	202						quake 3 demo	202	osteopath	sony tropfest	partner visa		yyz		202	royal wedding 2011		michael jackson will	vithoulkas	school term dates 2008	raaga.com	rulide			navantia
203			service delivery		plc		203		pacific sailing	preserve chillies		poker star			slk350	redback spider bite		rid of ants	203			runtime	schools athletics	203						ready movie	203	padua college	stargate episode	paypal email		zuji		203	royal wedding 2011		michael jackson will	warrior guild	school terms 2008	radisson resort	rulide			newcastle abc
204			set permissions		poem about australia		204		paradise towers	princess ball		poker star			soft surfboard	redback spider bite		rock pools	204			satac guide	scone touch football	204						regfix	204	panel and paint	stargate episode guide	pee smells				204	royal weddings		michael jackson you are not alone	warrior guild	school terms 2008	randy orton theme song	rulide			newcastle abc
205			sidney nolan ned kelly		poets		205		patterson river	princess ball		qantas international			som tum	redback spider bite		room rent	205			seagate freeagent goflex	seafolly	205						reuben f scarf	205	panel beater	stargate sg1	peggy jobs				205	royal weddings		mini olympics	warrior skills	sergey	redbook	selwyn			newcastle flood
206			signage		portfolios		206		peppers anchorage	prototype this		qantas international			sorrento ferry timetable	relish		rooms for rent	206			sequence number	seafolly	206						richard hatch	206	panel beater	stargate sg-1	penny big bang				206	sa labor		modern olympics	waygood	shin bone	reflection tower two	selwyn snow			newcastle flood
207			signage		press release		207		peppers anchorage	prototype this		queen victoria cruise			south west rocks	relish recipe		scholarship test	207			sheraton mirage	seafolly bathers	207						rio movie	207	panel beaters	steam user	penny big bang				207	sagaris		modric	well be	shopkeeper	ro89.com	senega			newcastle floods
208			skills development		principals		208		perth cricket	pushover		queen victoria ship			spa hire perth	relish recipe		school bus pass	208			sheraton mirage port douglas	seafolly bathers	208						roller coaster accident	208	park high	steganos	penny big bang theory				208	sai baba		mont ventoux	wimpy kid 3	skateboard logos	ruffle dress	senega			newcastle floods
209			social sciences		printing		209		perth yacht club	qut virtual		quiet nights			speers	rid of ants		school timetable	209			shoot the chef	seafolly swimwear	209						roller coaster accident	209	park high school	street atlas	penny from big bang				209	sarah burton		moon conspiracy	yesil	smackdown 2008	ruffle dress	senega and ammonia			newcastle news
210			special school		printing		210		perth yacht club	ray chuck		quiet nights			springwood nsw weather	ripening		soccer registration	210			shopping tours	shoot for the stars	210						ruby guide	210	payroll officer	strung	per hour				210	sarah burton		moon landing		smackdown 2008	runes	shower timer			newcastle news
211			ssl certificate		project consultants		211		phantom screens	ray chuck		race relations			star bike	river camping		stewed peaches	211			siggraph	six a side	211						running on water	211	pdf to	strung out	period				211	sarah burton		moon landing 1969		smackdown vs raw 2008	runes of	sinusitis			newcastle storm
212			standard business		protective clothing		212		phantom screens	red grapes		rasp			stillwater	school sores		stewed plums	212			ski canada	snapper fishing	212						sara ramirez	212	pdfs	switchfoot	photo booth hire				212	sathya		moon landing 1969		smackdown vs raw 2008	runes of	ski boot			newcastle storm
213			standard business card		qimr		213		phi phi	revery		real player download free			stormtracker	school sores		stewed plums	213			ski equipment	softball bats	213						sara ramirez	213	pedantic	switchfoot lyrics	photo booth hire				213	sathya sai		moon landing fake		smackdown vs raw 2008 ps2	runes of magic	ski boots			newcastle traffic
214			standard business card		queensland library		214		photo albums	right around		red dwarf back to earth			stormtracker	seabird caravan park		street tennis	214			ski hire mansfield	solariums	214						sara ramirez	214	perusal	tabs and chords	photography facebook				214	sathya sai baba		moon landing hoax		smackdown vs raw 2008 ps2	runes of magic	ski com			nobbies
215			strata		queensland library supplies		215		photoimaging	right around		reverse cow			sugar ants	solfac		student book	215			skiing europe	spray tan	215						sathya	215	perusal	terry tate office	photography facebook				215	schalke		moscow olympics		smash dojo	sabre sunglasses	ski gear			nobbys
216			student mail		real-time pcr		216		pier	roll with the punches		reverse phone number lookup			sunburns	spider australia		student book	216			skincare online	spray tan	216						sathya sai	216	physio	the closing	plantar plate				216	schalke		mount buller snow report		smash dojo	sabre sunglasses	ski hire			nobbys
217			superphosphate		recording systems		217		pier hotel	roll with the punches		rhapsody of the seas cruise ship			sunglass hut perth	spider australia		student bus	217			skirmish melbourne	spray tan canberra	217						sekai-ichi hatsukoi	217	physiotherapy	the dew	poliquin				217	schalke		mt buller snow report		smote	safeway jobs	ski hire jindabyne			nobbys beach
218			support		recreational activities		218		polaris pool	round lyrics		rhapsody of the seas cruise ship			surf betty	spider bite		student concession	218			skis	spray tan melbourne	218						small time gangster	218	physiotherapy clinic	the hot tub	possum removal				218	secret sisters		munich olympics		sorry blame	samsung captivate	ski hire jindabyne			nobbys beach
219			support organisations		remove hyperlinks		219		pool cleaning	rudd stimulus		safran			surfboard	spider bite		student concession card	219			slap face	spray tan melbourne	219						small time gangster	219	plant hire	the oc pictures	pram liner				219	secret sisters		my tax refund		sorry blame it on me	santeria lyrics	ski school			nobbys beach newcastle
220			survey questions		resource centre		220		pool fencing	rudd stimulus		samsung e2510			surfcat	spider bite		student pass	220			slap face	spray tan melbourne	220						smashing game	220	plumbing	three d	pregnancy test				220	sila		nasa apollo		sorry blame it on me	sara fashion	ski tube			nobbys beach newcastle
221			survey tools		resources		221		pool maintenance	rudd stimulus package		samsung e2510			surfing melbourne	spider bites		student pass	221			small business awards	spray tan perth	221						sniper reloaded	221	plumbing services	tiburon	proportioning				221	sladen		night skiing		south west coach lines timetable	sara fashion	ski.com.au			nobbys head
222			tax treatment		resources		222		pool pumps	rudd stimulus package		saw 6			swimming with dolphins	st andrews cross spider		student pass	222			small business awards	spray tan perth	222						sniper reloaded	222	plural	tiger bar	protein powder australia				222	splendour in the grass 2011		nz hockey		sports shoe	sdhc class	ski.com.au			nobbys head
223			termination		retroactive 2		223		pools	rupaul drag race		saw 6			taylors mowers	stewed plums		student subscription	223			snow report lake mountain	spray tan sydney	223						star wars 3 walkthrough	223	point in	tiger review	pulse recruitment				223	splendour in the grass 2011		olympic national		spray on pants	sidereal	slap cheek			norton gledhill
224			tharawal		safe working		224		port stephens accommodation	ryan seacrest		saw vi			teachers chronicle	stuffed marrow		stuffed marrow	224			snowboarding tips	spray tan sydney	224						star wars 3 walkthrough	224	practice it	tony scott	quick healthy meals				224	spoils of war		olympic site		spray on pants	simpsons online free	slap cheek			norton gledhill
225			the academic		safety		225		portsea hotel	school sores		saw vi			the anchorage	stuffed marrow		stuffed zucchini	225			spa bath	spray tanning	225						streets of rage	225	primary schools	tony sly	quinoa recipe				225	tale of peter rabbit		olympics 2018		spray on pants lyrics	simpsons online free	slap cheek			oakmont
226			the death penalty in australia		safter		226		portsea hotel	seacrest		saw video			the crack	stuffed zucchini		summer end	226			spirit of hervey bay	spray tanning	226						supernatural wallpapers	226	print screen	tree friends	quinoa recipes				226	tale of peter rabbit		olympics events		spray on pants lyrics	song downloads	slap face			oakmont
227			the news		sceggs		227		pure drive gt	seek amy		saw video			the ivy pool bar	stuffed zucchini		summer end	227			sports photos	spray tanning brisbane	227						sysdata.xml	227	pro rata	triathlon distance	quinoa recipes				227	tale of peter rabbit		on august		springer spaniel	sonocaddie	slap face			obverse
228			the zebra		school history		228		qld transport	seek amy		schizandra			the real housewives of beverly hills	swallowtail		sun run	228			sri lankan recipes	spray tans	228						tactical assassin substratum	228	proficient	tsearch	quotes about strength				228	tara palmer		on the other side lyrics		staedtler	sonocaddie	slap face			ocean 13
229			therapy for children		school program		229		queenscliff	seek amy lyrics		sea hawk			tide report	sweating		sun run	229			staff travel qantas	spray tans	229						td maps	229	proficient	udp ports	redraw				229	tara palmer-tomkinson		participating		stage 6	sony prs	slapped cheek			okoye
230			therapy ideas		school work		230		queensland transport	seek amy lyrics		seabreeze nsw			tide report	swims		sunset series	230			storm the stage	st tropez tan	230						team fmx	230	protector alsafe	unwritten	register my car				230	tara palmer-tomkinson		poh		stage 6	sony prs	slapped cheek			olsson
231			thiocyanate		schooling		231		railay	selling houses		shai hulud			tips and toes	the basin		sunshine coast jobs	231			story competition	st tropez tan	231						testino	231	pulteney	unwritten law	relationship quotes				231	te extraÃ±o		poh		summer love	sony vegas	slapped cheek			on home
232			tonnes		schools		232		ray	selling houses australia		silje			to put on	tomato chutney		supercross live	232			stross	staff christmas party ideas	232						the garter	232	pulteney	unwritten law lyrics	resting heart				232	te extraÃ±o		poh ling		summer love	sound blaster x-fi titanium	snow chain			on the daily
233			tonnes		schools		233		ray	shameless us		simon morris			tricolour	tomato chutney		supercross live	233			sun palm	summer dress	233						the man who loved children	233	qml	urso	resting heart rate				233	te extraÃ±o		poh ling		summer love justin	sound blaster x-fi titanium	snow chain hire			pakistan currency
234			toy library		science world		234		rent in brisbane	she rides		sit down shut up			turner caravan park	tomato recipes		sweat pimples	234			tamiflu side effects	summer dresses	234						the man who loved children	234	regents park	usa vs australia	resting heart rate				234	te quiero mucho		poh ling yeow		summer love justin	suite 703	snow chains			pakistan currency
235			traditional owners		scis		235		repos	she rides		sleepy sun			tusa dive	tomato recipes		sweating	235			tasman venture	summer dresses	235						the sims 3 generations	235	reiterate	usain bolt 100m	rice meals				235	te quiero mucho		poh ling yeow		summer love justin timberlake	suite 703	snow hire			pasha
236			types of graphs		scis		236		reticulation	silk suit		snake meaning			ufc weight classes	tomato relish		swim results	236			tax au	summer soccer	236						the sims 3 generations	236	remedial	usb drive driver	running centre				236	te quiero mucho		poh masterchef		summer love justin timberlake	surfers beach resort	snow report thredbo			pasha
237			ues		sea animals		237		rgyc	silk suit		solanas			used jet skis	tomato relish		swim results	237			tax consultants	sun lounge	237						the story lyrics	237	rm learning	ustasa	school catchment				237	the goring		poh masterchef		summer love lyrics	tcu	snow report victoria			pasha bulker
238			unit of measure		sea creatures		238		ride on lawn mowers	spartacus episode		soundwave melbourne			vegetarian myth	tomato relish recipe		sydney timetable	238			tax department	sunburn swimwear	238						tina fey bossypants	238	rostrevor college	vanessa mae	second year visa				238	the goring		population of london		summer love lyrics	tehcake	snow weather			pasha bulker
239			university logo		seminar		239		ride on lawn mowers	spartacus episode guide		south park season 13			vegetarian rice paper rolls	tomato relish recipe		tas public holidays	239			tax office	sunburn swimwear	239						tina fey bossypants	239	safety	vashti bunyan	shaun kirk				239	the goring		raksha bandhan		svr 2008	tektek	snowatch			perkovic
240			unsw		sewerage		240		rider training	spartacus episodes		south park season 13			vertalen	tomato sauce recipe		tasmanian public holidays	240			tax pack	sunny in	240						tom mcarthur	240	salary in australia	vegas photos	shead property				240	the impossible astronaut		reasonable travel allowance		svr 2008	the advertiser adelaide	snowboard hire			pier 2/3
241			value add		shark finning		241		river resort	spartacus imdb		spanglish			video to facebook	tomato sauce recipe		tennis club	241			tax professionals	sunny in philadelphia	241						tom mcarthur	241	schneider electric	vegas pictures	shutterstock free				241	the impossible astronaut		rebbie		swiss international airlines	the fix	st gwinear			pinches
242			vedas		sodium hydroxide msds		242		river resort	spartacus online		spike jonze			viesa	townsville radar		tennis court hire	242			tax professionals	sweets recipes	242						tough enough	242	school	web based msn	sleep sack				242	the impossible astronaut		rebbie		synthetic fibers	the simpsons online free	sudafed			pinochet
243			vision statement		software design		243		rover mowers	spartacus wiki		spongebob online games			viesa	townsville radar		tennis court hire	243			tax return forms	swimwear	243						tough enough	243	scu	weymouth	smell				243	the royal wedding		rebbie jackson		tabula	the simpsons online free	sudafed			population of south korea
244			w3schools		sole spc		244		royal perth yacht club	stimulus		spongebob online games			vulvatube	townsville weather radar		tennis courts	244			tax returns	swimwear brands	244						tutankhamun exhibition	244	secondary school	weymouth uk	smell				244	the royal wedding		rebbie jackson		tabula	the vault	sydney whale watching			powerball result
245			webex		solid shapes		245		saca	stimulus		squalene			wading pool	treasure island caravan park launceston		tennis grip	245			tax returns online	swimwear brands	245						tutankhamun exhibition	245	service companies	what is an emo	sms central				245	the royal wedding		refund status		tabula rasa	the vault	symptoms of pneumonia			raa drivers test
246			webschool		spc sole		246		saca	stimulus package		star band			wading pool	trigg		tennis grips	246			tax sydney	swimwear brisbane	246						ugalde	246	smash repairs	wig out	sores				246	the tale of peter rabbit		remember the time		tabula rasa	this is it lyrics	tamarillo			radio newcastle
247			what is climate		special school		247		sapphire pools	stimulus package		stelle			water chiller	tryathlon		tomato chutney	247			taxation	swimwear brisbane	247						ultimate fighter 6	247	smash repairs	www.eldersre.com.au	springside				247	the tale of peter rabbit		return status		take over the breaks over	three care	tangelo			ray mercer
248			what is modern		speeches		248		seadoo	student grant		suncorp bsb number			water cooler	tryathlon		tomato chutney	248			taxation australia	swing sets	248						ultimate fighter 7	248	sports injury clinic	www.mp3shits.com	srg				248	the tale of peter rabbit		rhythm cooma		technology lyrics	three customer care	tangelo			rest of your life
249			work method statement		sql sum		249		sea-doo	student grant		sunmoon			water holes	vacola		tomato relish	249			taxation department	sydney indoor hockey	249						vampire diaries season 2 episode 18	249	sports injury clinic	xcdroast	staph infection				249	tim hetherington		ritchie neville		teenagers scare	three customer care	terrain park			ridinger
250			workers		st andrews lutheran college		250		shade sails	sue morphet		surfest			water theme parks	vic public holidays		tomato relish	250			taxation office	tan	250						watch fast and furious 5	250	st	xda 11	star street				250	tuskers		ritchie neville		teenagers scare	tones for iphone	the station			robert de castella
251			workflow		standard business card		251		shelta	sue morphet		sweeteners 951			wax in the city	vic public holidays		tomato sauce	251			team wiki	tan remover	251						west is west	251	st kilda east	yerbury	stomach hurt				251	tvr sagaris		selwyn snow report		teenagers scare the living	tones for iphone	thredbo snow			rosella
252			working copy		standards		252		slsc	surf trip		swine flu vaccination			weather geelong	victoria public holidays		tomato sauce recipe	252			telling the truth	tan remover	252						westgarth cinema session times	252	sticky notes		swatches				252	ubi caritas		snow fm		teenagers scare the living	toodledo	thredbo snow			ruling class
253					state government		253		sorrento beach	sweet chilli		swine flu vaccination			weather hobart tas	victoria public holidays		tomato sauce recipe	253			telstra awards	tan salons	253						westgarth cinema session times	253	supervisor		tamworth jobs				253	ubi caritas		snow report lake mountain		term dates 2008	toodledo	thredbo snow report			ruling class
254					state government		254		sorrento quay	sweet chilli sauce		swine flu vaccine			weather horsham	victoria public holidays		townsville radar	254			the beguine	tanning	254						wglfl	254	support		teeth fall out				254	ubi caritas		sports at		term dates 2008	top ten songs	thredbo snow report			run aground
255					state parliament		255		spares	sweet chilli sauce recipe		swine flu vaccine			weeks forecast	victorian public holiday		tryathlon	255			the offspring	tanning	255						who is prince	255	support officer		telstra business centre				255	vampire diaries season 2 episode 18		spring start		the breaks	touch gen	time in athens			safari for windows
256					state parliament		256		speedblitz blues	tale of		sydney time zone			west rocks	wasp		tryathlon	256			the offspring lyrics	tans	256						who is prince	256	syllabi		telstra business centre				256	vampire diaries season 2 episode 18		stranger in moscow		the mint	touch gen	time in greece			safari windows
257					statute law definition		257		speedblitz blues	tale of two		the commodore			window air conditioner	wasp		tu vi	257			theatre restaurant	tans	257						who is prince	257	template for		telstra careers				257	vampire diaries season 2 episode 19		summer internship		the offspring	touch generation	tinnitus			scramjet
258					study notes		258		state cricket	tale of two		the five greatest warriors			wirkung	wasp		tu vi	258			theatre restaurants	teachers on net	258						wii 2	258	text in excel		terim				258	vampire diaries season 2 episode 19		tamiflu		the turret	touch generation	trial hsc			shooting in melbourne
259					surreal		259		stationary	tale of two cities		the five greatest warriors			www.zodiac.com.au	wasp bite		uni timetable	259			torchlight mod	tennessee titans	259						wimpy kid 2	259	the difference		the capricornian				259	vivir		tamiflu side effects		the veronicas hook me up	track list	turnip recipes			shooting in melbourne
260					symposium		260		student learning entitlement	tale of two cities		the hammers			youtube smosh	wasp bite		university timetable	260			trial hsc	the funny shop	260						wimpy kid 2	260	the difference between		the word you				260	wedding fashion		tamiflu side effects		the veronicas hook me up	trader	turoa			shooting melbourne
261					system works		261		studley	technicolour		the henderson kids			yummy salad	wasp bite		uts contact	261			trial hsc	the outdoor furniture specialists	261						windows restore	261	the mcgrath foundation		the working holiday club				261	wedding fashion		tamiflu side effects		the way i are	traders	turoa			shooting melbourne
262					systems biology		262		studley park	terry clark		the pleasures			zoggs	wasp bites		uws college	262			tribulation	tick treatment	262						windows xp validation	262	tiler		thermo				262	wedding guest list		tangelo		the way i are	travel hong kong	vacation work			shrek 3 soundtrack
263					team building		263		studley park	terry clark		the poker			zoo concert	wasp control		vacola jars	263			trivia	tick treatment	263						wwe tough enough	263	tiler		thermo				263	wedding guest list		tax refund status		the way i are lyrics	trilastin	vacation work			shrek 3 soundtrack
264					technology		264		sub district	the biggest loser season		the poker				wasp nest		valley pool	264			trivia questions	tigerlily	264						wwe tough enough	264	to a		thick white discharge				264	wedding kiss		tax return status		the way i are lyrics	tub e	vic snow			south korea
265					terminology		265		sub district cricket	the fear		the snake				wasp nest		vic public holidays	265			true blood cast	tigerlily	265						www,afl.com.au	265	to whom		things to do in dubai				265	wedding kiss		thanks to allah		the world is coming to an end	u mart	vic snow report			south korea population
266					testing results		266		sue rice swimwear	the fear lily allen		this is it				wasp nest		wagin	266			true blood news	tomatoes in pots	266						www.zara.com.au	266	to whom it may		too much				266	wedding news		thanks to allah		the world is coming to an end	unlock blackberry	vic snow report			surrendered
267					textiles		267		summer school	the fear lily allen		this is it michael jackson				wasp nest removal		waimea	267			true blood wikipedia	tomatoes in pots	267						www.zara.com.au	267	to whom it may concern		tpb				267	wedding news		the jackson family		things to do in seattle	video for iphone	victorian snow report			surrendered
268					the act		268		sun shades	the fear lyrics		three rivers				wasp nests		wake boats for sale	268			universities guide	top dressing	268						wyperfeld national park	268	to work		trove				268	wedding news		the jackson family		timbaland lyrics	video for iphone	watching			susan b
269					the baptism		269		surf city	the fear lyrics		time in new orleans				wasp removal		wasp	269			university games	toy networx	269						zara	269	toorak		trx				269	wedding outfit		the london		timbaland lyrics	vuze	watching			sweet angel
270					the disabled		270		surf life saving club	the stimulus package		time in pretoria				wasp removal		wasp bite	270			updater	turf brisbane	270						zara australia	270	totally workwear		tsac				270	wedding outfit		the london eye		timbaland the way i are	vuze	weather perisher			sweet angel
271					the founding		271		sydney ferry timetable	the unborn		tower block				wasp removal		wasp nest	271			vacation employment	turf brisbane	271						zara australia melbourne	271	tree services		tubekitty				271	wedding outfit		the moon landing		timbaland the way i are	watch ben 10	whale migration			sygna
272					the pacific region		272		sydney summer	the unborn		tropika				wasp sting		wasp nest	272			variety club	turf sydney	272						zara australia melbourne	272	tss		tunefind				272	wedding schedule		the stadium		timberland	watch ben 10	whale sightings			sygna
273					the shears		273		tahoe	tiempo legend		uncharted 2 among thieves				wasp sting		wasp removal	273			village voice	turf sydney	273						zara clothing	273	typical australian		turkish get up				273	wedding souvenirs		tito jackson		timberland	watch gossip girl online free	whale watch			takas
274					thiele		274		take a break	trance energy		upshot				wasp stings		wasp removal	274			waapa	tuscan tan	274						zara clothing	274	uni jobs		turkish get up				274	wedding souvenirs		toya jackson		to do in seattle	watch gossip girl online free	whale watch			takas
275					thinking activities		275		tattoo magic	triple j hottest 100 cd		v8 supercars 2009				wasps		wasp sting	275			wag the dog	tuscan tan	275						zara clothing	275	upper		tvline				275	wedding time		Ù„Ù†Ø¯Ù†		top gear season 10	waw cheats	whale watching			team nz
276					town planning		276		terrigal	triple j hottest 100 cd		victoria ship				wasps australia		wasp sting	276			waikato rugby	una canzone	276						zara clothing australia	276	victoria parade		upright fridge				276	wedding youtube		ÙÙŠ Ø±Ù…Ø¶Ø§Ù†		top gear season 10	waw cheats	whale watching			the dead of night
277					trace element		277		the beach	truby		watch south park episodes online				wasps australia		wasps nest	277			weeds imdb	valleys cricket	277						zara clothing australia	277	wallsend		vegans				277	westminster abbey		uighurs		touched by love	wd elements	whale watching			the pierre
278					trinity college		278		tuross heads	twilight dvd		watch south park episodes online				wasps in australia		water aerobics	278			whale watch	wagga touch	278						zara clothing australia	278	water waves		vehicle license				278	westminster abbey		uighurs		touched by love	weekend shopper	whale watching brisbane			the rest of your life
279					types of drums		279		vail	twilight dvd		watch-movies-links.net				wasps nest		weather in april	279			whale watch	wagga touch	279						zara clothing melbourne	279	wenona portal		vertaling engels				279	westminster abbey		united breaks		unique items	wer kennt	whale watching brisbane			thomas blamey
280					validator		280		vail	two cities		watch-movies-links.net				wasps nest		weather in april	280			whale watching	wagga touch association	280						zara clothing melbourne	280	west perth		viscose				280	will and		united breaks		university notre dame	wer kennt wen	whale watching brisbane			tom liberatore
281					vietnam information		281		valley cricket	two cities		weather brisbane tomorrow				weather april		weather in march	281			whale watching hervey bay	wagga touch association	281						zara clothing online	281	west perth		viscose				281	will and kate		united breaks guitars		verifact	white pages	whale watching byron bay			translink journey planner train
282					visual art		282		victa	unborn		webcentral.com.au				weather april		weather in march	282			whale watching queensland	wagga wagga touch	282						zara fashion	282	wfi		what is quinoa				282	will and kate		united breaks guitars		veronicas hook me up	whooping	whale watching cruise			transmorphers
283					visual arts		283		victor harbour	unborn		weishaupt				weather in april		weather in march	283			whale watching redcliffe	watering cans	283						zara fashion	283	wfi		what is quinoa				283	will and kate		usa gymnastics		veronicas hook me up	whooping	whale watching cruise			tuffet
284					vocational		284		victoria bushrangers	underbelly tale of two cities		west indies cricket team				weather in april		weather march	284			whale watching tours	weather december	284						zara fashion	284	what area		what is quinoa				284	will kate		victer		viktoria	whooping cough	whale watching gold coast			v rod for sale
285					volleyball association		285		vietnamese embassy	underbelly tale of two cities		whatever works				weather march		weather march	285			william shakespeare	weber bbq australia	285						zara in melbourne	285	what does an		what season				285	will kate		watch ice age		vintage modern	whooping cough	whale watching gold coast			veronica belmont
286					war in vietnam		286		waksa	unmarked police car		whatever works				weetbix tryathlon		weatherzone forum	286			willows golf	wedge shoe	286						zara in melbourne	286	what is the highest		whey protein review				286	will kate		weather in september		walnut oil	whooping cough in adults	whale watching hervey bay			vince mcmahon
287					water waves		287		waratah bay caravan park	uomini e donne		windows 7 review				weevils		weetbix	287			wine mac	wedge shoes	287						zara in melbourne	287	what questions		whey protein review				287	william and		when does spring start		washed up	whooping cough in adults	whale watching hervey bay			vince mcmahon
288					what causes skin cancer		288		waterco	verge collection		windows 7 review				weevils		weetbix	288			wombat gully	weed and feed	288						zara melbourne opening	288	whats does		white discharge				288	william and		white michael jackson		wastelands	whooping cough treatment	whale watching hervey bay			viveca
289					what is tai chi		289		watercraft	wasp trap		windows 7 reviews				what do grasshoppers eat		weetbix tryathlon	289			world 100	west city crusaders	289						zara melbourne opening	289	when is a		white rice				289	william and kate		will you be there		way i are	winery surry hills	whale watching redcliffe			viveca paulin
290					windpower		290		weather forecast for melbourne	when is easter?		windows 7 reviews				white tail spider bite		weetbix tryathlon	290			www.ato.com.au	work christmas party	290						zara shop	290	whilst		why am				290	william and kate		will you be there lyrics		way i are	wma to mp3	whale watching sunshine coast			vs america
291					word template		291		weather forecast victoria	when is greek easter		windows 7 system requirements				wilsons prom		yetenek	291			www.ato.gov.au	work christmas party	291						zara store	291	whom it may concern		wordpress website				291	william and kate movie		will you be there lyrics		way i are lyrics	www.avon.com.au	whale watching sydney			wayne hudson
292					workcover		292		weather victoria	when you go		windows 7 vs vista				wilsons prom weather		zee cine awards	292			www.ato.gov.au	www.chalk.com.au	292						zara store	292	wordpress		wordt				292	william and kate movie		wzor		way i are lyrics	www.condoms.com.au	whale watching tour			wayne hudson
293					workplace		293		weather victoria	when you go down		windows 7 vs vista				wolf spider		zoo twilight	293			www.etax.gov.au	xmas holiday	293						zara store	293	work for		work clothes				293	william and kate movie		x3daudio1_6.dll		white pages.com	x58 extreme	whale watching tour			werrington
294					workplace safety		294		wesley weight management	when you go down		winner 2009				wolf spider		zucchini cake	294			www.nickjr.com.au	yahoo fantasy football	294						zara stores	294	work out		work shoes				294	william and kate wedding		x3daudio1_6.dll		white pages.com	xbox 360 iso	whale watching tours			whitty
295					workplace safety		295		whitetail	world baseball classic		winner 2009				wolf spider		zucchini cake	295			wyld man	yellow leaves	295						zara sydney	295	working at		working holiday club				295	william and kate wedding		yeow		whitepages qld	xcritic	whale watching tours			who dies in home and away
296					writing		296		wilsons boathouse	world greatest		wwe smackdown vs raw 2010				woodman point		zucchini cake	296			yo tricks	yongpyong	296						zara sydney	296	working at		world manager				296	william and kate wedding		yeow		world is coming to an end	xcritic	whale watching tours			william wallace
297					writing a		297		wooldridges	you wanna rock		year of snake				woodman point		zucchini recipes	297			yo yo tricks	zimmerman clothing	297						zara sydney opening	297	workplace health		wshh				297	william wedding		you are not		wwe smackdown vs raw 2008	xe	wilderness sports			wolff olins
298					xerox		298		wording	you wanna rock		year of the snake				work melbourne		zucchini recipes	298			york western australia	zimmermann	298						zara sydney opening	298	workwear		www,g				298	william wedding		you are not		wwe smackdown vs raw 2008	xporter	wnba			wolff olins
299					youth health		299		wotif new zealand	zoo concert		yorn				yarra bend		zucchini relish	299			youtube downloader and converter	zoukout	299						zen 3d	299	xavier catholic college		www,g				299	william wedding		you are not alone michael jackson		www.theexaminer.com.au	xporter	wnba			woona
300					zinc		300		wotif new zealand	zoo concert		zombie shooter				zucchini cake		zucchini relish	300			yuan yuan	zoukout	300						zen 3d	300	year 7 maths		zambrero				300	williams wedding		you rock my world lyrics		yemista	zamzar	www.mtbuller.com.au			woona
[truncated: 22 more columns]

## Sheet: Google Trends Terms Queried
	Bloodborne diseases							Gastrointestinal diseases												Other bacterial infections					Quarantinable diseases							Sexually transmissible infections							Vaccine preventable diseases
	Hepatitis (NEC)	Hepatitis B (newly acquired)	Hepatitis B (unspecified)	Hepatitis C (newly acquired)	Hepatitis C (unspecified)	Hepatitis D		Botulism	Campylobacteriosis	Cryptosporidiosis	Haemolytic uraemic syndrome (HUS)	Hepatitis A	Hepatitis E	Listeriosis	STEC, VTEC	Salmonellosis	Shigellosis	Typhoid Fever		Legionellosis	Leprosy	Meningococcal disease (invasive)	Tuberculosis		Cholera	Plague	Rabies	Smallpox	Viral haemorrhagic fever (NEC)	Yellow fever		Chlamydial infection	Donovanosis	Gonococcal infection	Syphilis - congenital	Syphilis < 2 years	Syphilis > 2 years or unspecified duration		Diphtheria	Haemophilus influenzae type b	Influenza (laboratory confirmed)	Measles	Mumps	Pertussis	Pneumococcal disease (invasive)	Poliomyelitis	Rubella	Rubella Congenital	Tetanus
1	hepatitis	Hepatitis B	Hepatitis B	Hepatitis C	Hepatitis C	Hepatitis D	1	botulism	Campylobacter	Cryptosporidiosis	"e coli"	Hepatitis A	Hepatitis E	listeria	"e coli"	salmonellosis	Shigella	typhoid	1	legionella	leprosy	meningitis	TB	1	cholera	plague	rabies	smallpox	viral haemorrhagic fever	yellow fever	1	Chlamydia	donovanosis	gonococcal	syphilis	syphilis	syphilis	1	diphtheria	haemophilus	Influenza	measles	mumps	Pertussis	pneumococcal	polio	rubella	rubella	tetanus
2	hep	hepatitis	hepatitis	hepatitis	hepatitis	hepatitis	2	hives rash	Salmonella	Cryptosporidium	haemolytic uraemic syndrome	hepatitis	hepatitis	listeriosis		Salmonella	shigellosis	typhoid fever	2	Legionellosis		meningococcal	tuberculosis	2							2	blood test		gonorrhea				2			Flu	measles outbreak		Whooping cough	coughs
3		hep	hep	hep	hep	hep	3		Campylobacteriosis		HUS	hep	hep						3	legionnaires		rulide		3							3			gonorrhoea				3			flu and pregnancy			whooping	linctus
4		"hep b"	"hep b"	"hep c"	"hep c"	"hep d"	4				hemolytic uremic syndrome	"hep a"	"hep e"						4			ceclor		4							4			staph infection				4			flu contagious			whooping cough in adults	bronchitis
5		rheumatology	rheumatology			e coli infection	5												5			biaxsig		5							5			cervical mucus				5			flu incubation			whooping cough treatment	amoxil
6							6												6			alphamox		6							6			white discharge				6			flu incubation period				roxithromycin
7							7												7			cilamox		7							7							7			flu pregnancy				chest infections
8							8												8			amoxil		8							8							8			tamiflu				dextromethorphan
9							9												9			roxar		9							9							9			tamiflu side effects				phenylephrine hydrochloride
10							10												10					10							10							10			human temperature				demazin
11							11												11					11							11							11			flu symptoms				sudafed
12							12												12					12							12							12			flu treatment				expectorant
13							13												13					13							13							13			influenza a				pleurisy
14							14												14					14							14							14			influenza symptoms				pholcodine
15							15												15					15							15							15							bromhexine
16							16												16					16							16							16							alphamox
17							17												17					17							17							17							sinusitis
18							18												18					18							18							18							blood in mucus
19							19												19					19							19							19							blood in phlegm
20							20												20					20							20							20							bronchitis contagious
21							21												21					21							21							21							chest infection
22							22												22					22							22							22							clarithromycin
23							23												23					23							23							23							codeine linctus
24							24												24					24							24							24							cough
25							25												25					25							25							25							cough medicine
26							26												26					26							26							26							cough remedies
27							27												27					27							27							27							cough suppressant
28							28												28					28							28							28							dextromethorphan hydrobromide
29							29												29					29							29							29							is pneumonia
30							30												30					30							30							30							is pneumonia contagious
31							31												31					31							31							31							night sweats
32							32												32					32							32							32							pneumonia
33							33												33					33							33							33							rikodeine
34							34												34					34							34							34							rulide
35							35												35					35							35							35							symptoms of pneumonia
[truncated: 22 more columns]

## Sheet: Spearman Rho 2009-13
Disease	Search Term	Group		Australian Google Trends' data										Individual state Google Trends' data
				Aus	ACT	NSW	NT	QLD	SA	Tas	Vic	Wa		ACT	NSW	NT	QLD	SA	Tas	Vic	WA
Hepatitis (NEC)	hep	BB
Hepatitis (NEC)	hepatitis	BB
Hepatitis B (newly acquired)	"hep b"	BB		-0.227599		-0.348045		-0.362454	-0.262069		-0.193418	-0.294429			-0.177968		0.00537503	-0.245078		-0.159704	-0.213262
Hepatitis B (newly acquired)	hep	BB		-0.307925	-0.280863	-0.425104		-0.285185	0.222935	-0.0589244	-0.196847	0.21413		0.135092	-0.346808		0.1796	0.240351	0.0310569	-0.349494	0.271911
Hepatitis B (newly acquired)	hepatitis	BB		0.296082	0.201348	0.126807	0.142613	0.292472	0.189532	-0.270024	0.225064	0.346562		-0.0167112	-0.0608967	0.274209	0.213853	0.139264	0.0917003	0.209889	0.14281
Hepatitis B (newly acquired)	Hepatitis B	BB		0.0616947		-0.131161		0.302541	-0.105647		0.189797	-0.257586			-0.100141		0.263888	-0.353133		0.0609486	-0.0901379
Hepatitis B (newly acquired)	rheumatology	BB		0.0177304		0.0557862		-0.213108			-0.29732	-0.326484			0.053714		-0.0985065			-0.134812	-0.00845452
Hepatitis B (unspecified)	"hep b"	BB		0.209656		0.0953933		0.0763467	-0.0660157		0.180999	-0.279393			-0.052798		-0.0800522	-0.127032		-0.0384969	0.286887
Hepatitis B (unspecified)	hep	BB		0.224626	-0.0279003	-0.0544644		0.0282572	0.11368	-0.067816	0.279761	0.193087		0.0228872	-0.10279		-0.0185645	0.321946	0.121643	0.0821814	-0.173073
Hepatitis B (unspecified)	hepatitis	BB		0.490717	-0.0117659	0.403009	0.178724	0.435548	0.231174	-0.317529	0.373937	0.499838		-0.0599822	0.397499	0.101787	0.470816	0.457918	-0.163138	0.240464	-0.0611247
Hepatitis B (unspecified)	Hepatitis B	BB		0.542225		0.312093		0.35979	-0.0370344		0.268805	0.270909			0.267545		0.488679	-0.0539713		0.0161634	0.167818
Hepatitis B (unspecified)	rheumatology	BB		0.392847		0.0758352		0.0817334			-0.293565	0.0575463			0.05537		-0.150181			-0.0694234	0.406254
Hepatitis C (newly acquired)	"hep c"	BB		0.0373687		0.0706552		0.0338898	-0.29192		0.133188	-0.0413704			-0.218996			0.147866		0.141883	0.346594
Hepatitis C (newly acquired)	hep	BB		0.183933	0.0648796	0.0749244		0.094047	0.17373	0.118554	0.204536	-0.14724		-0.0702409	-0.105829			-0.0457378	0.126188	0.0877458	-0.410216
Hepatitis C (newly acquired)	hepatitis	BB		0.142941	0.377389	0.125409	0.183032	0.186493	0.0880433	0.083971	0.15953	-0.00266697		0.111474	0.195209	-0.0539274		-0.139868	-0.0717584	0.171077	-0.346091
Hepatitis C (newly acquired)	Hepatitis C	BB		0.161516	0.0610106	0.115223		0.137809	0.154404		0.101375	0.159738		-0.152726	0.101039			0.138017		0.0510225	-0.187238
Hepatitis C (unspecified)	"hep c"	BB		0.158798		0.000649341		0.0743464	-0.167069		0.104368	-0.377432			0.0455867		0.102275	-0.486652		0.224826	0.181886
Hepatitis C (unspecified)	hep	BB		0.214992	0.00394031	0.00159213		0.0211496	0.146236	-0.12149	0.236286	0.302365		0.0282171	-0.00194967		0.0368471	0.261935	-0.125306	0.250787	0.138899
Hepatitis C (unspecified)	hepatitis	BB		0.617252	-0.202931	0.499498	0.121841	0.550038	0.317257	-0.401102	0.41551	0.553408		-0.167166	0.595606	0.17093	0.470562	0.226594	-0.277043	0.267529	0.0919182
Hepatitis C (unspecified)	Hepatitis C	BB		0.388604	0.0731047	0.252291		0.241423	0.0344688		0.372646	0.0363754		-0.122268	0.303071		0.195573	0.235582		0.254159	-0.0880925
Hepatitis D	"hep d"	BB
Hepatitis D	e coli infection	BB		0.177057
Hepatitis D	hep	BB		0.153849	0.123325	0.081345		0.0907677	-0.0151629	-0.159169	0.157349	-0.0126502			-0.18719		-0.0590473	-0.145274		0.191142	-0.27823
Hepatitis D	hepatitis	BB		0.151467	-0.162066	0.0543029	-0.168912	0.160214	0.104526	-0.0487197	0.119943	0.0527916			-0.128825	-0.0178571	0.315135	-0.00253325		0.117343	-0.0440113
Hepatitis D	Hepatitis D	BB		0.239292
Botulism	botulism	GI		0.321567		0.218795		0.297758	0.357143		0.317996	0.224209			0.115388		-0.125509			0.23534
Botulism	hives rash	GI		0.0861793		0.257854		0.339067			0.133448				0.191474		-0.0498627			0.138605
Campylobacteriosis	Campylobacter	GI		0.167583		0.186702		0.114977	-0.219314		-0.254502						0.138344	0.0243745		-0.197039
Campylobacteriosis	campylobacteriosis	GI
Campylobacteriosis	Salmonella	GI		-0.1932	-0.203027	-0.372057		-0.108011	0.348945	0.0812274	-0.174999	-0.112626		-0.236301			0.0936873	-0.103008	0.199085	-0.241657	-0.269465
Cryptosporidiosis	Cryptosporidiosis	GI		0.449087		0.219332									0.219456
Cryptosporidiosis	Cryptosporidium	GI		0.442117		0.576367		0.435154			0.371034				0.5438		0.419982			0.445769
Haemolytic uraemic syndrome (HUS)	"e coli"	GI		-0.183286	-0.157715	-0.18329		-0.147285	0.122749		-0.227872	0.0498336			-0.085366		-0.0955548	-0.0549569		-0.0655362
Haemolytic uraemic syndrome (HUS)	haemolytic uraemic syndrome	GI		-0.0741414
Haemolytic uraemic syndrome (HUS)	hemolytic uremic syndrome	GI
Haemolytic uraemic syndrome (HUS)	HUS	GI		-0.172134		-0.217231		0.128084			0.149713				0.0372896		0.107075			0.212317
Hepatitis A	"hep a"	GI		-0.303652		0.0828902		-0.57582			-0.471935	-0.222219			0.0873616		-0.0920294			-0.346726	-0.198326
Hepatitis A	hep	GI		-0.17167	-0.149577	-0.293483		-0.188892	0.223344	-0.17346	-0.181211	0.396814		-0.120343	-0.285916		0.0811111	-0.129588	-0.133778	-0.135787	0.202866
Hepatitis A	hepatitis	GI		0.334487	-0.203978	0.195661	0.0691341	0.378009	0.143094	-0.471118	0.316376	0.349902		-0.146783	0.00334761	0.316541	0.234288	0.0820138	-0.0635771	0.332178	0.182424
Hepatitis A	Hepatitis A	GI		0.385702		0.207947		0.722399	-0.334884		0.547135	-0.642085			0.149041		0.338959	0.00343713		0.404838	-0.371697
Hepatitis E	"hep e"	GI
Hepatitis E	hep	GI		0.122996	-0.113577	0.0390034		0.147627	-0.0295035	-0.19437	0.101344	0.0461222		0.0909201	0.0639419		0.0417712			-0.168844	0.179385
Hepatitis E	hepatitis	GI		-0.0294342	0.0433415	-0.206207	-0.209642	0.182155	0.0811994	-0.0663094	0.00101824	-0.0354831		0.219316	-0.112247		0.144483			-0.0869022	0.0259564
Hepatitis E	Hepatitis E	GI		-0.126957
Listeriosis	listeria	GI		0.290326	0.224583	0.314388		0.111193	0.0217619	0.01225	0.268324	0.0145362		0.389597	0.215905		0.119269	-0.044966	-0.0726359	0.0666854	0.00914527
Listeriosis	listeriosis	GI		-0.0565328		0.248266		0.224583			0.224583				0.205724		0.231405			0.16158
Salmonellosis	Salmonella	GI		0.0401883	0.00492054	-0.0300555		-0.0781105	0.189653	0.0162468	-0.106037	0.188241		0.197295	-0.0856783		0.0248384	-0.0871768	0.0528647	-0.0534161	0.195825
Salmonellosis	Salmonellosis	GI		0.0731106
Shigellosis	Shigella	GI		0.0781176							-0.401757									0.0716181
Shigellosis	shigellosis	GI
STEC, VTEC	"e coli"	GI		-0.107716	-0.0407261	-0.00488894		0.0502051	0.180693		-0.317531	0.165554		-0.0538769	-0.115553		0.107223	0.104521		-0.118657	0.0412067
Typhoid Fever	typhoid	GI		0.255207	0.259834	0.137817		0.0975646	0.0236817		0.0531154	0.297934		0.174291	0.131213		0.0985435	-0.00852148		0.0661633	0.226632
Typhoid Fever	typhoid fever	GI		0.139831		0.0535712		0.101928			-0.134812				0.0294294		0.0752549			-0.191655
Legionellosis	legionella	Other		0.0345243		0.222354		0.429867	0.211631		0.417537	0.387261			0.208925		0.51479	0.186404		0.173065	0.339199
Legionellosis	Legionellosis	Other		0.211631
Legionellosis	legionnaires	Other		0.277646	0.211631	0.116171		0.453347	0.215979		0.225477	0.256988		-0.0650496	-0.213591		0.407589	0.150458		0.0862578	0.400486
Leprosy	leprosy	Other		-0.0641331		0.0556504		0.18459	0.0442084		0.0219505	-0.138086			-0.115596		-0.123707	-0.126631		-0.0307257	-0.0524042
Meningococcal disease (invasive)	alphamox	Other		0.400419		-0.246295					0.188049				-0.21459					0.135403
Meningococcal disease (invasive)	amoxil	Other		0.391416		0.178944		-0.0322367			0.0678523	0.221816			0.109678		0.00504554			0.125879	-0.0250273
Meningococcal disease (invasive)	biaxsig	Other		0.458285		0.0653546					0.207409				0.0349597					0.148221
Meningococcal disease (invasive)	ceclor	Other		0.47569		0.13237		-0.126072			0.107616				-0.0206759		-0.20058			0.0802749
Meningococcal disease (invasive)	cilamox	Other		0.404535		0.312887		0.126072			0.227138				0.263748		-0.143271			0.17099
Meningococcal disease (invasive)	meningitis	Other		-0.0928563	-0.429373	-0.0897659		-0.0443784	0.0219135	0.199871	-0.0857356	0.106626		-0.0639434	-0.0938095		-0.0457314	0.296746	0.268546	-0.00889525	0.199517
Meningococcal disease (invasive)	meningococcal	Other		0.374537		0.262684		0.509338	0.155002	0.15454	0.296525	0.0194524			0.129787		0.319825	0.363127	0.23233	0.196502	0.085116
Meningococcal disease (invasive)	roxar	Other		0.146887
Meningococcal disease (invasive)	rulide	Other		0.585964		0.367802		-0.048253	0.126072		0.399045	-0.15454			0.379948		0.0553551	0.182474		0.20387	-0.205618
Tuberculosis	TB	Other		-0.0974588	0.121922	-0.0710842		0.114377	-0.0721263	0.160646	-0.0784186	0.171269		0.0787597	-0.133519		-0.116428	0.0290403	0.126943	-0.0734903	0.0638435
Tuberculosis	tuberculosis	Other		0.0170256	-0.0359069	-0.124378		0.100647	-0.0707006	0.105656	-0.070147	0.416748		0.140937	0.0328179		-0.0834515	-0.125071	0.0526865	-0.116004	0.0717602
Cholera	cholera	QD		-0.00751994	-0.0721071	-0.0287485		0.0282702	-0.152226	-0.0721071	-0.0879747	0.176809			0.0583788		0.0503152	0.0995963		0.0465289	0.177866
Plague	plague	QD
Rabies	rabies	QD
Smallpox	smallpox	QD
Viral haemorrhagic fever (NEC)	viral haemorrhagic fever	QD
Yellow fever	yellow fever	QD		-0.17414		-0.145079		-0.131307	-0.0976144		-0.0232149	0.250097					-0.131307
Chlamydial infection	blood test	STI		0.699345	0.579017	0.619795	-0.0162452	0.507596	0.555399	0.623649	0.504646	0.463437		0.48451	0.632923	0	0.5286	0.45098	0.0334751	0.492428	0.404792
Chlamydial infection	Chlamydia	STI		0.622884	0.302562	0.661998	0.112436	0.458282	0.394671	0.655708	0.508492	0.275852		0.269936	0.674005	0	0.281401	0.3448	0.221196	0.577716	0.240515
Donovanosis	donovanosis	STI
Gonococcal infection	cervical mucus	STI		0.707642		0.549823		0.655541	0.291607		0.319862	0.558977			0.657734		0.512411	0.198579		0.191743	0.493784
Gonococcal infection	gonococcal	STI		0.15564
Gonococcal infection	gonorrhea	STI		0.625507		0.587455		0.444899	0.631504		0.52181	0.397747			0.606735		0.474089	0.0172501		0.272869	0.326043
Gonococcal infection	gonorrhoea	STI		-0.348318		-0.318472		0.178697			0.367545	0.137254			-0.368011		0.154352			0.136183	0.0440662
Gonococcal infection	staph infection	STI		0.846867	0.0974713	0.82073		0.633542	0.770111		0.474805	0.765818		-0.114225	0.768708		0.497414	0.211168		0.464638	0.725801
Gonococcal infection	white discharge	STI		0.840821		0.817399		0.820664	0.695142		0.839558	0.703416			0.869019		0.641135	0.186992		0.691714	0.713811
Syphilis - congenital	syphilis	STI		-0.199118		-0.106268		-0.141331	-0.0640006		-0.3028	0.0434024			0.228302		-0.0945507				-0.185192
Syphilis < 2 years	syphilis	STI		0.121134		0.0551824		-0.165165	-0.271194		0.181505	0.0347009			-0.002533		0.0178478	-0.391274		0.208643	0.0468132
Syphilis > 2 years or unspecified duration	syphilis	STI		0.216518		0.224333		0.0283527	-0.113828		0.155902	0.0801917			-0.0691242		0.237033	0.120082		0.0580517	-0.136122
Arbovirus infection (NEC)	arbovirus	VBD		0.0268871
Barmah Forest virus infection	"Barmah forest"	VBD		0.452418		0.476924		0.49541			0.606305	0.566886			0.343145		0.509288			0.523647	0.564011
Barmah Forest virus infection	Barmah forest	VBD		0.603263		0.542348		0.682946			0.395314	0.531213			0.490365		0.648607			0.532464	0.53258
Chikungunya virus infection	Chikungunya	VBD		0.362243		0.342905		0.413564			0.207119	0.207119			-0.118573		0.194599			0.0194488	0.350169
Chikungunya virus infection	Dengue	VBD		0.435977	0.222225	0.33573		0.371032	0.12437		0.269195	0.335546			0.256322		0.339653	0.112376		0.0173628	0.246116
Dengue virus infection	Dengue	VBD		0.669956	0.387084	0.568109		0.367231	0.46789		0.495873	0.682748		0.0648065	0.355013		0.548793	0.309735		0.147054	0.544032
Dengue virus infection	dengue fever	VBD		0.753557	0.357949	0.634298		0.423678	0.489173		0.439658	0.744633		0.155583	0.4771		0.581148	0.376634		0.137264	0.64041
Dengue virus infection	dengue fever symptoms	VBD		0.556403		0.602842		0.583795			0.218367	0.224615			0.565043		0.570419			0.183952	0.293408
Dengue virus infection	dengue mosquito	VBD		0.543762				0.129972									0.125974
Dengue virus infection	symptoms of dengue	VBD		0.526254				0.138096									0.186929
Dengue virus infection	symptoms of dengue fever	VBD		0.42525
Japanese encephalitis virus infection	Japanese Encephalitis	VBD		-0.0816858		-0.0523789		-0.0367112			-0.0367112						-0.0254824
Kunjin virus infection	Kunjin	VBD		-0.0458349
Kunjin virus infection	West Nile virus	VBD		-0.159099		-0.0941818		-0.0458349			-0.0458349				-0.0366929		-0.0254824
Malaria	african tours	VBD		0.230165		-0.2381		-0.124911			-0.0140732				-0.241923		0.0502473			0.0820287
Malaria	malaria	VBD		0.0420921	-0.148364	-0.00891987		0.0179125	-0.128625	-0.136295	-0.0905734	0.0214649		0.116594	0.0493505		-0.138224	0.0502318	0.043637	0.00304748	-0.164512
Murray Valley encephalitis virus infection	Murray Valley	VBD		0.266564		0.313326		-0.0948621	0.12249		-0.0494016	0.518191			0.351243		-0.0555315	0.146542			0.509954
Murray Valley encephalitis virus infection	Murray Valley encephalitis	VBD		0.516146		0.21549					0.543567				0.374496
Ross River virus infection	"Ross River"	VBD		0.811312	-0.155873	0.719979		0.625744	0.289712		0.552318	0.709357		0.00920198	0.600832		0.545579	0.552427		0.543748	0.753644
Ross River virus infection	Barmah forest	VBD		0.625959		0.546032		0.319823			0.142671	0.17668			0.346148		0.184517			0.421255	0.360245
Ross River virus infection	ross river	VBD		0.796572	0.0274486	0.698237		0.659027	0.373762		0.47663	0.66253		0.23178	0.589947		0.506144	0.667753		0.526634	0.646387
Ross River virus infection	ross river fever	VBD		0.750622		0.664173		0.737377	0.373015		0.201164	0.211191			0.615451		0.587741	0.382339		0.453394	0.134051
Ross River virus infection	ross river fever symptoms	VBD		0.43552		0.451862		-0.00833512			0.37201				0.361596		-0.0127792			0.38695
Ross River virus infection	ross river virus	VBD		0.759426		0.613951		0.279834	0.229278		0.200792	0.307519			0.44931		0.21163	0.0737		0.465992	0.637251
Diphtheria	diphtheria	VPD		0.084139		0.0880261		0.273587			0.378988	-0.0523399					-0.0920433			0.136637
Haemophilus influenzae type b	haemophilus	VPD		0.0968629		0.154254		-0.00285453			0.0517654				0.162524		0.119033			0.0899484
Influenza (laboratory confirmed)	Flu	VPD		0.27049	0.294831	0.280565	0.32605	0.215849	0.29208	0.132027	0.301841	0.266618		0.289539	0.292336	0.269359	0.210415	0.356442	0.282657	0.232694	0.24826
Influenza (laboratory confirmed)	flu and pregnancy	VPD		0.112085		0.403062		0.227444			0.36478				0.483077		0.227437			0.375642
Influenza (laboratory confirmed)	flu contagious	VPD		0.774989		0.492647		0.318821			0.513398				0.526152		0.31881			0.509664
Influenza (laboratory confirmed)	flu incubation	VPD		0.427316		0.368253		0.227444			0.203075				0.354758		0.227437			0.227448
Influenza (laboratory confirmed)	flu incubation period	VPD		0.48135		0.368086									0.353418
Influenza (laboratory confirmed)	flu pregnancy	VPD		0.146761		0.0661604		0.478917			0.319344	0.23155			0.0872338		0.464657			0.396931	0.139781
Influenza (laboratory confirmed)	flu symptoms	VPD		0.53212	0.398382	0.448035		0.48125	0.260713	0.437374	0.240063	0.397933		0.380289	0.401074		0.462441	0.336798	0.433299	0.159304	0.35887
Influenza (laboratory confirmed)	flu treatment	VPD		0.400351		0.622946		0.244605			0.518771				0.592982		0.227518			0.505725
Influenza (laboratory confirmed)	human temperature	VPD		0.46339		0.204408		0.145935	0.0418859		0.56858	0.128221			0.238945		0.182722	0.0646577		0.591126	0.301421
Influenza (laboratory confirmed)	Influenza	VPD		0.436973	0.562167	0.423682		0.339814	0.473724	0.166916	0.246025	0.277203		0.471958	0.443403		0.30973	0.405708	0.201522	0.13714	0.310922
Influenza (laboratory confirmed)	influenza a	VPD		0.751836		0.865504		0.637668	0.435062		0.435629	0.402026			0.857927		0.569368	0.409099		0.506438	0.40152
Influenza (laboratory confirmed)	influenza symptoms	VPD		0.735207		0.729496		0.577535	0.211198		0.627184	0.211198			0.767755		0.586129	0.203072		0.659198	0.219325
Influenza (laboratory confirmed)	tamiflu	VPD		0.561756	0.195284	0.654711		0.536339	0.282952		0.656657	0.405583		0.207856	0.615832		0.499835	0.256892		0.69579	0.355339
Influenza (laboratory confirmed)	tamiflu side effects	VPD		0.46766		0.301741									0.273266
Measles	measles	VPD		0.518247	0.264703	0.301337		0.317027	0.402929	0.109925	0.268281	-0.0777575		0.521152	0.260786		0.53448	0.206662	-0.0254824	0.106543	-0.0326562
Measles	measles outbreak	VPD		0.294997		0.144361					0.18894				0.156878					0.225049
Mumps	mumps	VPD		0.169733		0.111913		0.127558	0.144312		-0.190213	0.364346			0.338148		0.00947432	-0.169559		-0.268562	0.297148
Pertussis	Pertussis	VPD		0.508966	0.0974697	0.330059		0.352911	-0.390331		0.439298	0.216007		0.178752	0.456047		0.4928	-0.375052		0.276256	0.802143
Pertussis	whooping	VPD		0.696349	0.383331	0.628364		0.614068	0.539718	-0.22665	0.633803	0.455897		0.511658	0.700885		0.695757	0.814331	0.643644	0.674472	0.81189
Pertussis	Whooping cough	VPD		0.691895	0.19093	0.665759		0.613479	0.46248	-0.237644	0.628372	0.304173		0.395093	0.723718		0.669607	0.823331	0.597069	0.626621	0.844077
Pertussis	whooping cough in adults	VPD		0.584972		0.557422		0.176974	0.194939		0.367227	-0.0636613			0.467269		0.357679	0.219321		0.438607	0.555172
Pertussis	whooping cough treatment	VPD		0.466315		0.287595					-0.12996				0.275492					-0.121837
Pneumococcal disease (invasive)	alphamox	VPD		0.303737		-0.0175594					0.298737				0.0267873					0.27937
Pneumococcal disease (invasive)	amoxil	VPD		0.694883		0.45731		0.263998			0.380519	0.293999			0.461526		0.271019			0.328231	0.307462
Pneumococcal disease (invasive)	blood in mucus	VPD		0.363884		0.385039		0.154256			0.161989				0.420039		0.20681			0.129138
Pneumococcal disease (invasive)	blood in phlegm	VPD		0.349053		-0.0162473					0.186844				-0.0609403					0.227518
Pneumococcal disease (invasive)	bromhexine	VPD		0.406619		0.278703									0.292743
Pneumococcal disease (invasive)	bronchitis	VPD		0.865684	0.664256	0.873563		0.753235	0.790427	-0.0162473	0.781984	0.630412		0.0989017	0.848824		0.680251	0.538072	-0.0861318	0.734837	0.634074
Pneumococcal disease (invasive)	bronchitis contagious	VPD		0.657347		0.395816		0.311747			0.301637				0.377578		0.357051			0.23445
Pneumococcal disease (invasive)	chest infection	VPD		0.73351	0.215277	0.644128		0.460547	0.344492		0.77104	0.397855		0.0166673	0.673927		0.391372	0.158847		0.687226	0.44453
Pneumococcal disease (invasive)	chest infections	VPD		0.602627		0.376106		0.262926			0.421392				0.413606		0.266184			0.389964
Pneumococcal disease (invasive)	clarithromycin	VPD		0.734714		0.58087		0.33026	0.0476846		0.46583	0.296929			0.511306		0.356775	-0.0150897		0.380332	0.328272
Pneumococcal disease (invasive)	codeine linctus	VPD		0.468084		0.105608					0.287226				0.0771911					0.295127
Pneumococcal disease (invasive)	cough	VPD		0.759903	0.429898	0.693688	0.256216	0.743347	0.723516	0.378496	0.728352	0.545774		-0.0854584	0.700305	0.000613357	0.690079	0.659075	0.167569	0.667721	0.609959
Pneumococcal disease (invasive)	cough medicine	VPD		0.769605		0.709275		0.474396	0.144986		0.401497	0.382222			0.710498		0.489543	0.0854405		0.360648	0.432395
Pneumococcal disease (invasive)	cough remedies	VPD		0.746716		0.782551		0.458262			0.347382	0.287226			0.757084		0.446228			0.294481	0.247909
Pneumococcal disease (invasive)	cough suppressant	VPD		0.594329							0.204973									0.179802
Pneumococcal disease (invasive)	coughs	VPD		0.66083		0.621796		0.555038	0.186844		0.451119	0.272672			0.625986		0.575908	0.0325856		0.451903	0.331705
Pneumococcal disease (invasive)	demazin	VPD		0.641804		0.572278		0.497555			0.353485	0.194968			0.597745		0.540667			0.309345	0.219545
Pneumococcal disease (invasive)	dextromethorphan	VPD		0.547972		0.353108					0.224373				0.372794					0.235611
Pneumococcal disease (invasive)	dextromethorphan hydrobromide	VPD		0.296072
Pneumococcal disease (invasive)	expectorant	VPD		0.743427		0.463416					0.296072				0.496484					0.253837
Pneumococcal disease (invasive)	is pneumonia	VPD		0.62319		0.490974		0.459067			0.374682	0.253368			0.470821		0.470015			0.323708	0.340517
Pneumococcal disease (invasive)	is pneumonia contagious	VPD		0.367677		0.306257					0.119161				0.279327					0.194853
Pneumococcal disease (invasive)	linctus	VPD		0.783258		0.399554					0.386657				0.388526					0.328581
Pneumococcal disease (invasive)	night sweats	VPD		0.748715		0.690455		0.396062	0.160948		0.584304	0.531036			0.676201		0.415113	-0.023893		0.58013	0.588624
Pneumococcal disease (invasive)	phenylephrine hydrochloride	VPD		0.703159		0.381443					0.276709				0.42644					0.27172
Pneumococcal disease (invasive)	pholcodine	VPD		0.465886		0.166696					0.388632				0.212729					0.354173
Pneumococcal disease (invasive)	pleurisy	VPD		0.827124		0.727644		0.45741	0.36067		0.639944	0.299662			0.755092		0.494828	0.236644		0.655969	0.34804
Pneumococcal disease (invasive)	pneumococcal	VPD		0.319627		0.401899		0.0164795			0.400435				0.415701		0.0642084			0.384153
Pneumococcal disease (invasive)	pneumonia	VPD		0.878231	0.256765	0.881572	0.227463	0.862276	0.695483	0.415936	0.806684	0.762523		-0.135427	0.843576	0.0245036	0.820774	0.577071	0.200439	0.797035	0.768759
Pneumococcal disease (invasive)	rikodeine	VPD		0.742432		0.494452					0.212052				0.474943					0.19216
Pneumococcal disease (invasive)	roxithromycin	VPD		0.818251		0.755082		0.229422	0.333869		0.591667	0.473307			0.732379		0.246417	0.202225		0.523734	0.501332
Pneumococcal disease (invasive)	rulide	VPD		0.787148		0.398563		0.401402	0.186844		0.549831	0.105608			0.370022		0.421898	0.0325856		0.54883	0.150429
Pneumococcal disease (invasive)	sinusitis	VPD		0.722331	0.0568656	0.638034		0.658356	0.403754		0.5	0.497606		-0.0958371	0.634922		0.639	0.289434		0.548522	0.503635
Pneumococcal disease (invasive)	sudafed	VPD		0.786189		0.657454		0.373177	0.409253		0.443383	0.282442			0.632189		0.342297	0.262807		0.481001	0.307362
Pneumococcal disease (invasive)	symptoms of pneumonia	VPD		0.805481		0.56631		0.461498			0.396511	0.144884			0.560852		0.470431			0.363877	0.23651
Poliomyelitis	polio	VPD
Rubella	rubella	VPD		0.101397		0.0739504		-0.0718295	-0.0327018		0.203095	-0.0138299			0.110268		-0.032916	-0.0433901		0.112384	-0.100705
Rubella Congenital	rubella	VPD		0.0464789		0.0377181		0.0915963	0.178041		-0.191482	0.0771893						-0.0575838
Tetanus	tetanus	VPD		0.0271396	0.193462	0.0739786		-0.0980901	-0.0277707		-0.0771793	-0.178732			0.149653		0.153034	-0.0266667		-0.242536	0.062571
Varicella zoster (Chickenpox)	"Chicken pox"	VPD		0.341641	-0.0203246	0.269607		0.206059	0.00616523	-0.113731	0.205254	0.326006		0.150028			0.250374	0.0717998	0	0.0245168	0.342816
Varicella zoster (Chickenpox)	clarithromycin	VPD		0.638944		0.503876		0.263475	0.0554118		0.502637	0.426147					0.0307068	0.00468166		0.40042	0.394586
Varicella zoster (Chickenpox)	conjunctivitis	VPD		0.654622	0.125043	0.545544		0.617314	0.540548		0.68944	0.271876		-0.0926333			0.577266	0.156648		0.394965	0.28516
Varicella zoster (Chickenpox)	conjunctivitis contagious	VPD		0.530241		0.18505					-0.0270538									-0.134475
Varicella zoster (Chickenpox)	kalixocin	VPD		0.250154		0.128164
Varicella zoster (Chickenpox)	pristiq	VPD		0.107818	-0.048742	0.190136		-0.0941713	0.235225		0.0745034	0.0324275		0.211076			-0.0681538	0.211816		0.17533	0.0337022
Varicella zoster (Chickenpox)	shingles	VPD		0.0546442	-0.0500511	0.065731	0.211215	0.0812091	0.043812	-0.0150689	-9.7379e-05	0.0691368		0.0393743		0.219828	0.0223097	-0.134752	0.0337896	-0.044614	0.141934
Varicella zoster (Chickenpox)	Varicella	VPD		0.152445		-0.0411466		0.291846	0.219339		0.151261	0.0298149					0.0357624	-0.0365933		0.0172077	-0.0534275
Varicella zoster (Shingles)	"Chicken pox"	VPD		0.0959707	0.161873	0.132066		0.100536	-0.115531	0.211212	-0.00952384	-0.0385459		0.0349704			-0.236316	-0.0448209	-0.20364	0.0859491	-0.107786
Varicella zoster (Shingles)	clarithromycin	VPD		0.261292		0.134932		0.661072	0.128919		0.362424	0.223234					-0.473934	0.153355		0.289791	0.356172
Varicella zoster (Shingles)	conjunctivitis	VPD		0.139203	0.165908	0.0750685		0.0841535	-0.0784633		0.00238377	0.0281874		0.203773			-0.295037	-0.0973868		-0.154617	0.230792
Varicella zoster (Shingles)	conjunctivitis contagious	VPD		0.413654		0.485243					-0.0693504									-0.269927
Varicella zoster (Shingles)	kalixocin	VPD		0.396995		0.0743281
Varicella zoster (Shingles)	pristiq	VPD		0.680574	-0.0243706	0.616833		0.46509	0.782875		0.541961	0.362605		-0.123792			-0.48916	0.715652		0.449044	0.344348
Varicella zoster (Shingles)	shingles	VPD		0.354028	0.279088	0.317357	0.0568647	0.0279142	-0.122461	0.47169	0.101159	0.0406537		0.153678		0.122065	-0.128616	-0.0932581	0.375366	0.133613	0.0724292
Varicella zoster (Shingles)	Varicella	VPD		0.10152		-0.0552508		0.725586	0.0243706		0.324392	0.584317					-0.329345	0.146257		0.221166	0.611757
Varicella zoster (Unspecified)	"Chicken pox"	VPD		0.253541	0.18142	0.308854		0.299569	-0.12763	0.194958	0.002259	-0.0506244		0.0873796			0.28359	0.111012	0.228738	0.134209	-0.119606
Varicella zoster (Unspecified)	clarithromycin	VPD		0.447333		0.400911		0.630232	0.244613		0.449778	0.431867					0.553266	-0.0437662		0.349913	0.337078
Varicella zoster (Unspecified)	conjunctivitis	VPD		0.448638	0.0902067	0.398709		0.421532	0.204644		0.26399	0.328658		0.0821775			0.394153	0.255999		0.15504	0.0927431
Varicella zoster (Unspecified)	conjunctivitis contagious	VPD		0.565981		0.398098					0.237358									-0.220611
Varicella zoster (Unspecified)	kalixocin	VPD		0.513125		0.280103
Varicella zoster (Unspecified)	pristiq	VPD		0.783062	0.170589	0.725989		0.643886	0.730303		0.62395	0.32587		0.204277			0.581798	-0.282892		0.495647	0.129587
Varicella zoster (Unspecified)	shingles	VPD		0.312906	0.217386	0.320267	0.129972	0.11734	-0.0943372	0.384826	0.0975365	0.158585		0.13023		0.15967	0.119593	0.129286	0.222661	0.170489	-0.102666
Varicella zoster (Unspecified)	Varicella	VPD		0.245065		-0.149874		0.737369	0.0812327		0.34373	0.626924					0.63323	-0.130118		0.237591	0.606317
Anthrax	anthrax	Zoo		0.228704		0.219992		0.158571	-0.0786553		0.22063	0.246727			0.219992
Australian bat lyssavirus	lyssavirus	Zoo		0.230666		-0.0413924		-0.0498602			-0.0413841						-0.0498602
Brucellosis	Brucella	Zoo		-0.0992015
Brucellosis	brucellosis	Zoo		-0.135657		-0.0103584		0.157323							0.0389421		0.207913
Leptospirosis	cairns flood	Zoo		0.348289		0.319401		0.220736							0.250653		0.190443
Leptospirosis	flash floods	Zoo		0.232927		0.479457		0.319401			0.319401				0.346432		0.319697			0.0766415
Leptospirosis	flood	Zoo		0.375928	0.248745	0.362222	0.166327	0.325116	0.421763	0.139864	0.444598	0.398626		-0.144806	0.389413	0.0555027	0.270003	0.0938585	0.135179	0.256891	0.0730214
Leptospirosis	flood damaged cars	Zoo		0.429778
Leptospirosis	leptospirosis	Zoo		0.0494787		-0.309849		0.0538654			-0.0810185	-0.223789			-0.061927		0.104972			-0.0881601	-0.0688591
Leptospirosis	townsville flood	Zoo		0.234315		0.385159		0.330382							0.23175		0.322134
Lyssavirus (NEC)	lyssavirus	Zoo
Ornithosis	psittacosis	Zoo		0.00375361
Q fever	"Q fever"	Zoo		-0.152337		-0.175853		0.0245242	0.211682		0.182605	0.044779			-0.0676762		0.113115	0.0611706		0.0501725	0.108941
Tularaemia	tularemia	Zoo		-0.0254824

## Sheet: Spearman Rho 2004-13
Disease	Search Term	Group		Australian Google Trends' data										Individual state Google Trends' data
				Aus	ACT	NSW	NT	QLD	SA	Tas	Vic	Wa		ACT	NSW	NT	QLD	SA	Tas	Vic	WA
Hepatitis (NEC)	hep	BB		-0.0261361	-0.0443676	0.0591681		-0.119352	-0.0853909	-0.0174658	0.031661	-0.0959255			0.0591681
Hepatitis (NEC)	hepatitis	BB		0.101753	-0.103144	0.11691	-0.00862069	0.112783	0.156875	-0.0616739	0.0673857	0.105954			0.11691
Hepatitis B (newly acquired)	"hep b"	BB		-0.384626		-0.484173		-0.581531	-0.27025		-0.447878	-0.450882			-0.397725		-0.116383	-0.123228		-0.403098	-0.230836
Hepatitis B (newly acquired)	hep	BB		-0.192313	-0.425735	-0.133811		-0.176096	-0.395518	-0.12535	-0.242538	-0.281218		0.0255249	-0.120543		0.0108268	0.173057	0.00803562	-0.337258	-0.0120585
Hepatitis B (newly acquired)	hepatitis	BB		0.519125	-0.231156	0.469129	0.0385591	0.446017	0.0611787	-0.547817	0.422787	0.110722		-0.0637849	0.278781	0.15885	0.159095	0.0703772	-0.0283882	0.397541	0.218785
Hepatitis B (newly acquired)	Hepatitis B	BB		0.388042		0.260831		0.0854407	-0.430572		0.272918	-0.513979			0.166715		0.0736251	-0.0438632		0.206974	-0.260093
Hepatitis B (newly acquired)	rheumatology	BB		0.275899		-0.35132		-0.327737			-0.480529	-0.293232			-0.226151		-0.106419			-0.309235	-0.0780187
Hepatitis B (unspecified)	"hep b"	BB		0.393697		0.388969		0.255506	0.0445967		0.255263	0.0415964			-0.133341		-0.0235323	-0.0530921		0.251116	0.463146
Hepatitis B (unspecified)	hep	BB		0.316751	0.165875	0.136984		0.409498	0.399202	0.0136041	0.273591	0.393078		0.215035	-0.0724236		0.133855	0.281148	0.123164	0.217163	0.419736
Hepatitis B (unspecified)	hepatitis	BB		-0.129834	0.272846	-0.103399	0.140215	-0.0876128	0.161665	0.0982433	-0.185522	0.173361		0.160093	0.338199		0.158933	0.162282	0.0489623	-0.285622	-0.117313
Hepatitis B (unspecified)	Hepatitis B	BB		-0.0175374		-0.0605864		0.481875	0.15518		-0.047077	0.305572			0.239444		0.394052	-0.00252664		-0.212503	0.507615
Hepatitis B (unspecified)	rheumatology	BB		-0.0438143		0.32024		0.175993			0.123532	0.105552			-0.0840961		-0.0562714			0.229502	0.339485
Hepatitis C (newly acquired)	"hep c"	BB		0.0988655		0.230815		0.0630633	-0.15145		0.144566	0.0621751			-0.083503			0.0773488		0.130557
Hepatitis C (newly acquired)	hep	BB		0.197396	0.10759	0.21526		0.0408319	0.175129	0.102876	0.313055	0.054459		-0.0291515	0.0286827			-0.104372	0.0934131	0.123292
Hepatitis C (newly acquired)	hepatitis	BB		-0.0592477	0.107546	-0.0332555	0.141737	-0.0418984	0.237426	0.158794	-0.0293632	0.149445		-0.0411523	0.239486	-0.0420405		-0.139506	0.0285836	0.0354171
Hepatitis C (newly acquired)	Hepatitis C	BB		-0.0465592	0.0591717	0.146828		0.158823	0.13247		0.206004	0.21154		-0.10137	0.21218			-0.0809792		0.0295436
Hepatitis C (unspecified)	"hep c"	BB		0.182267		-0.0649952		-0.295084	-0.276292		-0.289847	-0.458995			-0.109565		-0.0151081	-0.439462		-0.309397	0.0674077
Hepatitis C (unspecified)	hep	BB		-0.0411713	-0.265831	-0.0239609		-0.211232	-0.485337	-0.172035	-0.0587513	-0.351041		-0.0447995	-0.0651319		0.0554361	-0.358999	-0.111245	-0.0690848	0.124567
Hepatitis C (unspecified)	hepatitis	BB		0.756622	-0.478859	0.71108	0.00274924	0.575098	0.138119	-0.548811	0.636186	0.368248		-0.130935	0.731529	0.0936232	0.344142	0.0243633	-0.27301	0.633528	0.00486848
Hepatitis C (unspecified)	Hepatitis C	BB		0.670406	-0.0219939	0.437346		-0.0666718	-0.446948		0.33118	-0.45633		-0.0881516	0.404949		0.187104	-0.316569		0.26619	-0.0787322
Hepatitis D	"hep d"	BB
Hepatitis D	e coli infection	BB		0.111412
Hepatitis D	hep	BB		0.0750528	0.122177	-0.00883735		0.116881	0.0584082	-0.0939568	0.151824	0.0167062			-0.0376337		0.00312946	0.207936		0.114915	-0.0902319
Hepatitis D	hepatitis	BB		0.000938999	0.0629297	-0.0302025	-0.10736	0.0221199	0.0422855	0.0555961	-0.00885512	0.0659924			0.174302	-0.0122444	0.0756142	-0.0412071		-0.231153	0.0770074
Hepatitis D	Hepatitis D	BB		0.17715
Botulism	botulism	GI		0.103888		0.0911866		0.190183	0.262613		0.166241	0.164975			0.156059		-0.106578			0.109446
Botulism	hives rash	GI		0.0186047		0.151165		0.25173			0.122261				0.227153		-0.0474328			0.0877385
Campylobacteriosis	Campylobacter	GI		0.164987		-0.0217116		0.0308201	-0.156701		-0.126045						0.0815225	-0.0247455		-0.0763985
Campylobacteriosis	campylobacteriosis	GI
Campylobacteriosis	Salmonella	GI		-0.19589	-0.135771	-0.231686		-0.0681604	0.076436	0.0604811	-0.0835503	-0.116281		-0.0702758			0.162376	-0.264464	0.14989	-0.154809	-0.159767
Cryptosporidiosis	Cryptosporidiosis	GI		0.321673		0.156709									0.156731
Cryptosporidiosis	Cryptosporidium	GI		0.386312		0.240183		0.325201			0.254498				0.263175		0.289375			0.317154
Haemolytic uraemic syndrome (HUS)	"e coli"	GI		-0.247045	-0.118433	-0.114517		-0.132679	-0.0297613		-0.226347	-0.0717926		-0.00862069	-0.14195		0.0124609	-0.0838403		0.00382335	-0.0647256
Haemolytic uraemic syndrome (HUS)	haemolytic uraemic syndrome	GI		-0.0828732
Haemolytic uraemic syndrome (HUS)	hemolytic uremic syndrome	GI
Haemolytic uraemic syndrome (HUS)	HUS	GI		-0.155815		-0.196227		-0.00937442			-0.0210965				-0.207404		0.0555478			0.137009
Hepatitis A	"hep a"	GI		-0.38029		-0.202293		-0.483846			-0.468578	-0.176257			-0.201896		-0.093047			-0.130271	-0.149882
Hepatitis A	hep	GI		-0.182411	-0.237745	-0.19729		-0.39034	-0.126731	-0.17114	-0.10798	-0.197016		-0.0367731	-0.174874		-0.0400459	0.0288701	-0.0877696	-0.0622944	-0.307876
Hepatitis A	hepatitis	GI		0.377506	-0.297943	0.306757	0.00550244	0.337947	0.117906	-0.433709	0.423416	0.223435		0.0560038	0.211427	0.0863506	0.0644209	0.0606031	-0.0246586	0.0379169	0.168646
Hepatitis A	Hepatitis A	GI		0.255074		-0.209398		0.12125	-0.347924		-0.095956	-0.533924			-0.199663		0.277582	0.00335078		0.107522	-0.378341
Hepatitis E	"hep e"	GI
Hepatitis E	hep	GI		0.0773974	-0.0418586	0.0226569		0.0967104	0.106249	-0.116997	-0.0781595	0.106449		0.0371807	0.0979968		-0.108582	-0.0853909	-0.0174658	-0.248092	0.162549
Hepatitis E	hepatitis	GI		-0.120781	0.149102	-0.191008	-0.146612	-0.0361298	-0.134752	0.0654747	-0.122621	-0.15752		-0.0417555	-0.202339	-0.00862069	0.0261537	0.11972	-0.0616739	-0.0389226	-0.0333005
Hepatitis E	Hepatitis E	GI		-0.033169
Listeriosis	listeria	GI		-0.0209676	0.156301	0.068138		0.248879	0.112689	0.0553277	0.144369	0.19664		0.274647	-0.00744932		0.088701	-0.0634029	-0.0382821	0.169851	0.043637
Listeriosis	listeriosis	GI		0.15063		0.215592		0.156301			0.156301				0.147019		0.169572			0.140536
Salmonellosis	Salmonella	GI		-0.128035	0.136694	-0.223031		0.156809	0.379793	0.0604821	-0.0503083	0.290949		0.246822	-0.254948		-0.0211008	0.280303	0.0481509	0.18792	0.477855
Salmonellosis	Salmonellosis	GI		0.0989706
Shigellosis	Shigella	GI		-0.0121469							-0.307001									0.0668775
Shigellosis	shigellosis	GI
STEC, VTEC	"e coli"	GI		0.0431385	0.0179387	0.241916		0.345934	0.291422		0.140333	0.260517		-0.0267877	0.0800662		0.253212	0.186219		0.0842519	0.0600076
Typhoid Fever	typhoid	GI		-0.13367	0.199186	0.184672		0.217482	0.182555		0.195984	0.33839		0.193508	0.15273		0.231517	0.0620813		0.201676	0.221346
Typhoid Fever	typhoid fever	GI		0.344145		0.262921		0.103519			0.0962483				0.108671		0.0971373			0.0259847
Legionellosis	legionella	Other		0.0395913		0.203575		0.355173	0.154283		0.431386	0.274311			0.179113		0.430202	0.120925		0.155796	0.238575
Legionellosis	Legionellosis	Other		0.154283
Legionellosis	legionnaires	Other		0.209971	0.154283	0.277565		0.396587	0.220407		0.34882	0.344738		-0.0420416	0.14577		0.400399	0.0882124		0.131555	0.206635
Leprosy	leprosy	Other		-0.129051		0.0195411		0.0255558	-0.00986009		-0.0270377	-0.126366			-0.209514		-0.143686	-0.0896933		0.135463	-0.0547488
Meningococcal disease (invasive)	alphamox	Other		-0.116783		-0.37909					-0.0538526				-0.328134					-0.0891011
Meningococcal disease (invasive)	amoxil	Other		0.0113116		-0.226988		-0.327573			-0.339848	0.0461598			-0.249372		-0.174541			-0.309617	-0.0497059
Meningococcal disease (invasive)	biaxsig	Other		0.0514355		-0.0307735					0.0797787				-0.0450329					0.0318307
Meningococcal disease (invasive)	ceclor	Other		-0.072249		-0.246243		-0.116917			-0.217772				-0.294037		-0.149321			-0.233672
Meningococcal disease (invasive)	cilamox	Other		-0.153398		0.0801178		0.0371383			0.0608484				0.0648511		-0.118904			0.00606849
Meningococcal disease (invasive)	meningitis	Other		0.0772755	-0.431065	0.0284122		-0.0840543	-0.368104	0.0141249	0.0810604	-0.335684		-0.137692	0.102366		-0.0552831	0.208567	0.170996	0.111709	-0.096873
Meningococcal disease (invasive)	meningococcal	Other		0.561598		0.479417		-0.025096	-0.291512	0.0522688	0.182931	-0.258403			0.500488		0.0819702	0.235597	0.1563	0.275869	-0.0910701
Meningococcal disease (invasive)	roxar	Other		-0.245189
Meningococcal disease (invasive)	rulide	Other		0.315027		-0.0202372		-0.321809	0.0371383		-0.332469	-0.132047			-0.100478		-0.152169	0.132279		-0.335629	-0.14659
Tuberculosis	TB	Other		0.34152	0.400841	0.366784		0.433603	0.338094	0.207497	0.341316	0.373006		0.0924919	0.0909209		0.403889	0.125323	0.097506	0.168102	0.307136
Tuberculosis	tuberculosis	Other		-0.208974	0.039666	-0.333867		0.238034	0.238755	0.107269	0.00665765	0.450044		0.108055	-0.115372		0.0900443	0.000900701	0.0430446	-0.00182294	0.401915
Cholera	cholera	QD		0.0818478	-0.0480849	-0.054869		-0.0191429	-0.100704	-0.0480849	0.0378058	0.116626			0.0502999		0.104653	0.0571093		-0.111955	0.0573596
Plague	plague	QD
Rabies	rabies	QD
Smallpox	smallpox	QD
Viral haemorrhagic fever (NEC)	viral haemorrhagic fever	QD
Yellow fever	yellow fever	QD		-0.11528		-0.0705572		0.0646082	-0.0445002		0.0338822	0.242266					0.0646082
Chlamydial infection	blood test	STI		0.9201	0.882295	0.817448	0.0769754	0.816079	0.89411	0.701673	0.708065	0.85369		0.753902	0.808702	0.0687336	0.802502	0.810536	0.487019	0.705594	0.829931
Chlamydial infection	Chlamydia	STI		0.587601	0.814337	0.46345	0.154614	0.722143	0.718525	0.642909	0.424771	0.443051		0.675711	0.479836	0.0976221	0.690991	0.632664	0.52428	0.438276	0.463966
Donovanosis	donovanosis	STI
Gonococcal infection	cervical mucus	STI		0.76276		0.705174		0.724603	0.332503		0.723849	0.537176			0.720579		0.685134	0.163322		0.667414	0.408712
Gonococcal infection	gonococcal	STI		0.286721
Gonococcal infection	gonorrhea	STI		0.62606		0.691544		0.728122	0.720549		0.691487	0.731513			0.661507		0.767935	0.12453		0.626786	0.382651
Gonococcal infection	gonorrhoea	STI		-0.53418		0.539015		0.142957			0.409389	0.249127			0.483853		0.134721			0.309836	0.0737997
Gonococcal infection	staph infection	STI		0.779676	0.115466	0.75021		0.764499	0.720529		0.759462	0.757418		0.00829924	0.726878		0.75019	0.186551		0.764674	0.570778
Gonococcal infection	white discharge	STI		0.789865		0.727786		0.780801	0.679346		0.811882	0.747518			0.707391		0.758881	0.195822		0.771122	0.561943
Syphilis - congenital	syphilis	STI		-0.00803709		-0.113283		-0.333908	-0.318519		-0.299272	-0.176761			0.14098		-0.150924			-0.133709	-0.0260903
Syphilis < 2 years	syphilis	STI		-0.0740909		-0.0344411		0.487712	0.281092		0.228603	0.302504			-0.0869125		0.477599	0.0521455		0.191709	0.278392
Syphilis > 2 years or unspecified duration	syphilis	STI		0.183022		0.077033		0.175995	0.0171932		0.096432	0.157573			-0.18474		-0.0497402	0.578147		0.201963	-0.0999456
Arbovirus infection (NEC)	arbovirus	VBD		-0.022084
Barmah Forest virus infection	"Barmah forest"	VBD		0.358831		0.341794		0.3546			0.451917	0.407944			0.0455917		0.402708			0.46087	0.409189
Barmah Forest virus infection	Barmah forest	VBD		0.39743		0.45604		0.49569			0.303111	0.380847			0.259459		0.499874			0.436281	0.382658
Chikungunya virus infection	Chikungunya	VBD		0.35705		0.335916		0.397192			0.21257	0.21257			-0.101532		0.202771			0.0522986	0.339606
Chikungunya virus infection	Dengue	VBD		0.442643	0.235779	0.353999		0.346533	0.298967		0.275405	0.385356			0.200952		0.26768	0.150229		0.0521015	0.291574
Dengue virus infection	Dengue	VBD		0.619665	0.316064	0.508572		0.435572	0.698352		0.635764	0.736532		0.139508	0.526157		0.393632	0.457372		0.511175	0.739253
Dengue virus infection	dengue fever	VBD		0.620003	0.286386	0.60393		0.582931	0.563769		0.765707	0.755069		0.198873	0.656599		0.53443	0.432599		0.629718	0.765058
Dengue virus infection	dengue fever symptoms	VBD		0.772045		0.632167		0.546065			0.304409	0.2948			0.627868		0.48168			0.304717	0.320496
Dengue virus infection	dengue mosquito	VBD		0.557433				0.126475									0.111493
Dengue virus infection	symptoms of dengue	VBD		0.519279				0.129224									0.140399
Dengue virus infection	symptoms of dengue fever	VBD		0.377537
Japanese encephalitis virus infection	Japanese Encephalitis	VBD		0.0460195		-0.0306594		-0.0215866			-0.0215866				-0.0122439		-0.0150619
Kunjin virus infection	Kunjin	VBD		-0.0355665
Kunjin virus infection	West Nile virus	VBD		-0.0885397		-0.072063		-0.0355665			-0.0355665				-0.0174668		-0.0251469			-0.0122444
Malaria	african tours	VBD		-0.109907		-0.454873		-0.181926			-0.247444				-0.347499		-0.104222			-0.0394081
Malaria	malaria	VBD		0.397833	-0.458908	0.353701		0.218293	-0.151358	-0.299591	0.270036	0.222316		-0.0569249	0.257978		0.0947424	-0.114201	-0.0558977	-0.0165493	0.273109
Murray Valley encephalitis virus infection	Murray Valley	VBD		0.126684		0.255195		-0.0572383	0.100846		0.0211045	0.402865			0.306757		-0.030518	0.143069			0.423449
Murray Valley encephalitis virus infection	Murray Valley encephalitis	VBD		0.468948		0.178825					0.424205				0.334946
Ross River virus infection	"Ross River"	VBD		0.506097	-0.0588704	0.39784		0.270734	0.347941		0.498735	0.593544		-0.0200351	0.479431		0.239264	0.525957		0.466234	0.609922
Ross River virus infection	Barmah forest	VBD		0.242125		0.396424		0.226183			0.0854368	0.144598			0.230842		0.125609			0.391654	0.263839
Ross River virus infection	ross river	VBD		0.532285	0.0366434	0.241068		0.251927	0.425683		0.483701	0.590381		0.1512	0.364331		0.195732	0.629537		0.475424	0.571282
Ross River virus infection	ross river fever	VBD		0.395163		0.555358		0.604037	0.246763		0.224446	0.137458			0.586363		0.56475	0.272399		0.548607	0.108604
Ross River virus infection	ross river fever symptoms	VBD		0.348097		0.297762		0.0303958			0.246489				0.216462		0.0188012			0.274009
Ross River virus infection	ross river virus	VBD		0.461008		0.452178		0.243044	0.168436		0.161691	0.360743			0.237639		0.180765	0.220278		0.481199	0.478494
Diphtheria	diphtheria	VPD		0.102585		0.140991		0.314998			0.370264	-0.0248066					-0.0406757			0.162875
Haemophilus influenzae type b	haemophilus	VPD		0.135454		0.0868457		-0.011289			0.0210044				0.0193892		0.115355			0.0895777
Influenza (laboratory confirmed)	Flu	VPD		0.308284	0.342055	0.286675	0.309921	0.302683	0.34925	0.484093	0.293139	0.393368		0.395568	0.222776	0.284333	0.326664	0.344941	0.439662	0.304453	0.412551
Influenza (laboratory confirmed)	flu and pregnancy	VPD		0.54799		0.407568		0.159455			0.352036				0.423364		0.159453			0.355378
Influenza (laboratory confirmed)	flu contagious	VPD		0.677697		0.486588		0.224538			0.417441				0.477555		0.224534			0.416705
Influenza (laboratory confirmed)	flu incubation	VPD		0.433372		0.267471		0.159455			0.151207				0.262809		0.159453			0.159471
Influenza (laboratory confirmed)	flu incubation period	VPD		0.391012		0.267444									0.26259
Influenza (laboratory confirmed)	flu pregnancy	VPD		0.559227		0.487583		0.444503			0.531404	0.221392			0.390496		0.418779			0.55521	0.184608
Influenza (laboratory confirmed)	flu symptoms	VPD		0.617	0.380381	0.538452		0.62924	0.601808	0.329086	0.459173	0.628165		0.337596	0.403049		0.603664	0.743687	0.320416	0.433824	0.625214
Influenza (laboratory confirmed)	flu treatment	VPD		0.656346		0.574581		0.195469			0.425582				0.53232		0.181917			0.417285
Influenza (laboratory confirmed)	human temperature	VPD		0.389449		0.517973		0.445867	0.105728		0.667654	0.363051			0.405481		0.420069	0.135037		0.669073	0.441118
Influenza (laboratory confirmed)	Influenza	VPD		0.0112318	0.592577	-0.0743582		0.208947	0.272737	0.213489	0.119234	0.493955		0.565492	-0.0281695		0.318428	0.0722357	0.235945	0.12135	0.517786
Influenza (laboratory confirmed)	influenza a	VPD		0.755468	0.131963	0.785585		0.599303	0.359033		0.578487	0.346971		0.151634	0.729955		0.55116	0.329952		0.60542	0.34801
Influenza (laboratory confirmed)	influenza symptoms	VPD		0.747867		0.673598		0.450251	0.202912		0.577873	0.153957			0.6671		0.453683	0.165706		0.585637	0.156719
Influenza (laboratory confirmed)	tamiflu	VPD		0.341426	0.161923	0.561023		0.426572	0.251703		0.447682	0.296391		0.14841	0.528404		0.413865	0.25942		0.429496	0.278097
Influenza (laboratory confirmed)	tamiflu side effects	VPD		0.356068		0.218731									0.209056
Measles	measles	VPD		0.136517	0.221537	0.0935645		0.190395	0.528417	0.114678	0.0760809	0.220917		0.473485	0.12519		0.438857	0.181795	-0.0215783	-0.0145786	0.0918809
Measles	measles outbreak	VPD		0.333926		0.208192					0.173695				0.197507					0.194875
Mumps	mumps	VPD		0.375144		0.494895		0.147024	-0.00257151		0.167475	0.0741185			0.35438		0.0641201	-0.151088		0.0925348	0.146385
Pertussis	Pertussis	VPD		0.711212	0.115463	0.611439		0.633256	0.0574893		0.758305	0.508992		0.143007	0.462297		0.765631	-0.142333		0.780001	0.708785
Pertussis	whooping	VPD		0.89405	0.66493	0.823137		0.790618	0.823888	0.289874	0.787176	0.793649		0.564327	0.717925		0.853572	0.633473	0.596664	0.858497	0.788933
Pertussis	Whooping cough	VPD		0.89016	0.554241	0.873425		0.769126	0.81242	0.285347	0.800842	0.616214		0.484654	0.758469		0.872067	0.63114	0.591415	0.870281	0.768534
Pertussis	whooping cough in adults	VPD		0.810528		0.733992		0.415521	0.148453		0.497365	0.211786			0.529384		0.562403	0.156705		0.58879	0.427512
Pertussis	whooping cough treatment	VPD		0.654467		0.436961					0.0302404				0.360573					0.0412377
Pneumococcal disease (invasive)	alphamox	VPD		0.233162		-0.00113031					0.201529				-0.0675581					0.281666
Pneumococcal disease (invasive)	amoxil	VPD		0.333045		0.126481		0.132297			0.147379	0.2007			0.0149263		0.11101			0.28279	0.249622
Pneumococcal disease (invasive)	blood in mucus	VPD		0.159698		0.212739		0.108651			0.0940045				0.138047		0.125186			0.165647
Pneumococcal disease (invasive)	blood in phlegm	VPD		0.17847		-0.00274929					0.131966				-0.0632456					0.159545
Pneumococcal disease (invasive)	bromhexine	VPD		0.190451		0.198903									0.168847
Pneumococcal disease (invasive)	bronchitis	VPD		0.681318	0.424479	0.529554		0.379985	0.463099	-0.00274929	0.471125	0.325684		-0.032003	0.438933		0.347196	0.262254	-0.0568991	0.521874	0.469132
Pneumococcal disease (invasive)	bronchitis contagious	VPD		0.214852		0.18742		0.203956			0.117259				0.0685965		0.215408			0.210807
Pneumococcal disease (invasive)	chest infection	VPD		0.317131	0.144338	0.248237		0.183752	0.18906		0.356444	0.184095		-0.0139873	0.0859249		0.130138	0.066332		0.491983	0.321449
Pneumococcal disease (invasive)	chest infections	VPD		0.271037		0.256862		0.182358			0.284998				0.217903		0.161952			0.330386
Pneumococcal disease (invasive)	clarithromycin	VPD		0.250306		0.266411		0.153675	0.0434368		0.188774	0.220184			0.0890612		0.139712	-0.0304717		0.302208	0.304855
Pneumococcal disease (invasive)	codeine linctus	VPD		0.279414		0.0769802					0.196292				0.0481216					0.21281
Pneumococcal disease (invasive)	cough	VPD		0.358969	0.211723	0.333173	0.17021	0.26104	0.289353	0.171402	0.311889	0.300848		-0.211782	0.17455	0.0345107	0.206106	0.207919	0.0535387	0.450537	0.470333
Pneumococcal disease (invasive)	cough medicine	VPD		0.305386		0.364342		0.259015	0.105463		0.160347	0.250593			0.216133		0.244276	0.0405342		0.285711	0.359451
Pneumococcal disease (invasive)	cough remedies	VPD		0.323871		0.3192		0.286988			0.123438	0.196292			0.158277		0.243007			0.234035	0.191906
Pneumococcal disease (invasive)	cough suppressant	VPD		0.384101							0.137302									0.166061
Pneumococcal disease (invasive)	coughs	VPD		0.221522		0.379796		0.357977	0.131966		0.228564	0.193315			0.274245		0.336335	0.0151464		0.362483	0.28239
Pneumococcal disease (invasive)	demazin	VPD		0.325844		0.353772		0.308067			0.16096	0.137465			0.239251		0.302854			0.268987	0.15693
Pneumococcal disease (invasive)	dextromethorphan	VPD		0.187106		0.236052					0.155307				0.180673					0.244625
Pneumococcal disease (invasive)	dextromethorphan hydrobromide	VPD		0.199245
Pneumococcal disease (invasive)	expectorant	VPD		0.333119		0.310273					0.199245				0.260669					0.197049
Pneumococcal disease (invasive)	is pneumonia	VPD		0.303273		0.186622		0.244154			0.178484	0.182109			0.0380117		0.221433			0.288286	0.294053
Pneumococcal disease (invasive)	is pneumonia contagious	VPD		0.165545		0.202493					0.0909453				0.120743					0.165526
Pneumococcal disease (invasive)	linctus	VPD		0.3243		0.27866					0.264882				0.217715					0.302744
Pneumococcal disease (invasive)	night sweats	VPD		0.694523		0.32449		0.183221	0.0849952		0.234214	0.288345			0.194856		0.162444	-0.0394432		0.379409	0.427447
Pneumococcal disease (invasive)	phenylephrine hydrochloride	VPD		0.311791		0.264683					0.198285				0.238305					0.256947
Pneumococcal disease (invasive)	pholcodine	VPD		0.242048		0.1248					0.260578				0.121531					0.275342
Pneumococcal disease (invasive)	pleurisy	VPD		0.473295		0.311197		0.20673	0.228063		0.340245	0.167459			0.159519		0.191665	0.132525		0.474394	0.295963
Pneumococcal disease (invasive)	pneumococcal	VPD		0.437437		0.188801		0.0100905			0.250124				0.0649421		0.0292932			0.354793
Pneumococcal disease (invasive)	pneumonia	VPD		0.679786	0.153297	0.658597	0.148462	0.505434	0.213621	0.262705	0.618275	0.367545		-0.242342	0.558962	0.0400408	0.471565	0.0946401	0.118094	0.658819	0.403551
Pneumococcal disease (invasive)	rikodeine	VPD		0.299359		0.291465					0.151319				0.18597					0.203079
Pneumococcal disease (invasive)	roxithromycin	VPD		0.430762		0.381619		0.0955007	0.226398		0.26128	0.316726			0.226128		0.0797562	0.1135		0.392838	0.406414
Pneumococcal disease (invasive)	rulide	VPD		0.484182		0.162369		0.193649	0.131966		0.183476	0.0769802			0.0744141		0.17478	0.0151464		0.373173	0.125269
Pneumococcal disease (invasive)	sinusitis	VPD		0.578916	0.0439887	0.334428		0.286805	0.207885		0.304373	0.226175		-0.0811263	0.259018		0.229953	0.106737		0.387603	0.406394
Pneumococcal disease (invasive)	sudafed	VPD		0.477741		0.216226		0.14445	0.272571		0.0685361	0.15548			0.0559185		0.0974543	0.150888		0.269582	0.26625
Pneumococcal disease (invasive)	symptoms of pneumonia	VPD		0.285039		0.258551		0.28187			0.213367	0.101442			0.131654		0.244899			0.308386	0.187059
Poliomyelitis	polio	VPD		0.1568	-0.025134	0.136188		0.161429	-0.053738		0.160537	0.188377								0.160537
Rubella	rubella	VPD		-0.00536714		0.165163		-0.146865	-0.0220751		0.222782	-0.0113453			0.067661		-0.138663	-0.0101054		0.264524	-0.0528182
Rubella Congenital	rubella	VPD		0.0395913		-0.0841383		-0.0567184	0.0961185		-0.0853936	0.0464349			-0.0391214			-0.0267746		0.00296055
Tetanus	tetanus	VPD		0.00425057	0.140254	-0.0566598		0.00618034	0.0383443		-0.0335086	-0.0366467			-0.0105367		-0.0381113	0.0312373		-0.056302	0.131332
Varicella zoster (Chickenpox)	"Chicken pox"	VPD		0.155487	0.0957005	0.194871		0.238068	0.195303	-0.0504922	0.210512	0.144438		0.0522404			0.265162	0.312808	0.0177883	0.0245168	0.0554379
Varicella zoster (Chickenpox)	clarithromycin	VPD		0.476918		0.41282		0.254281	0.048486		0.517087	0.338182					-0.110569	-0.0740527		0.40042	0.307267
Varicella zoster (Chickenpox)	conjunctivitis	VPD		0.684648	0.188258	0.51702		0.631479	0.38882		0.685029	0.249798		-0.0748179			0.490066	-0.327842		0.394965	0.240702
Varicella zoster (Chickenpox)	conjunctivitis contagious	VPD		0.386084		0.176954					-0.0203172									-0.134475
Varicella zoster (Chickenpox)	kalixocin	VPD		0.250079		0.116759
Varicella zoster (Chickenpox)	pristiq	VPD		0.217866	-0.0155361	0.241884		0.142182	0.256258		0.0722524	0.170958		0.142686			-0.147695	-0.185026		0.17533	0.157858
Varicella zoster (Chickenpox)	shingles	VPD		-0.0497165	0.0824563	0.0670439		-0.182086	-0.0773485	0.0871419	-0.00804745	0.0647655		-0.0621143			-0.115154	0.034653	0.101497	-0.044614	0.0832826
Varicella zoster (Chickenpox)	Varicella	VPD		-0.127563		0.00190488		0.261424	0.167013		0.168718	0.0824225					-0.0839411	-0.0718854		0.0172077	0.0225599
Varicella zoster (Shingles)	"Chicken pox"	VPD		-0.516631	0.50152	-0.366777		-0.377259	-0.23809	0.170888	-0.00801358	-0.439442		0.3131			0.0144902	-0.251479	-0.0875765	0.0859491	-0.395783
Varicella zoster (Shingles)	clarithromycin	VPD		0.692619		0.630692		0.747106	0.160563		0.365837	0.34709					-0.506397	0.171989		0.289791	0.41036
Varicella zoster (Shingles)	conjunctivitis	VPD		0.464114	0.49424	0.457781		0.403783	0.615211		0.00213541	0.569979		0.418912			-0.111965	0.597459		-0.154617	0.594838
Varicella zoster (Shingles)	conjunctivitis contagious	VPD		0.737833		0.455852					-0.0672961									-0.269927
Varicella zoster (Shingles)	kalixocin	VPD		0.604944		0.17704
Varicella zoster (Shingles)	pristiq	VPD		0.89274	0.0582572	0.870017		0.810167	0.762745		0.543503	0.763209		-0.0279094			-0.578565	0.733629		0.449044	0.744139
Varicella zoster (Shingles)	shingles	VPD		0.0690636	0.371913	0.185792		-0.180231	-0.224656	0.638332	0.106972	0.0128822		0.228205			-0.0719265	-0.199533	0.545905	0.133613	0.0809254
Varicella zoster (Shingles)	Varicella	VPD		-0.132828		0.366064		0.735182	0.0815601		0.328505	0.524912					-0.428868	0.139838		0.221166	0.54171
Varicella zoster (Unspecified)	"Chicken pox"	VPD		-0.420537	0.517886	-0.239125		-0.268808	-0.241737	0.16312	0.002259	-0.381933		0.0817419			-0.176525	0.294395	0.179337	0.134209	-0.481817
Varicella zoster (Unspecified)	clarithromycin	VPD		0.758017		0.725583		0.738741	0.215726		0.449778	0.443667					0.695556	-0.0913006		0.349913	0.40233
Varicella zoster (Unspecified)	conjunctivitis	VPD		0.611677	0.469637	0.607928		0.547096	0.710874		0.26399	0.661618		0.0846898			0.47715	-0.142949		0.15504	0.540133
Varicella zoster (Unspecified)	conjunctivitis contagious	VPD		0.77539		0.413897					0.237358									-0.220611
Varicella zoster (Unspecified)	kalixocin	VPD		0.652681		0.275296
Varicella zoster (Unspecified)	pristiq	VPD		0.919178	0.151469	0.901935		0.858583	0.751341		0.62395	0.752894		0.16795			0.80138	-0.373589		0.495647	0.642843
Varicella zoster (Unspecified)	shingles	VPD		0.0407545	0.369126	0.192189		-0.202265	-0.199488	0.608253	0.0975365	0.0637129		0.185917			-0.214053	0.182142	0.493182	0.170489	-0.10553
Varicella zoster (Unspecified)	Varicella	VPD		-0.121918		0.260989		0.746356	0.108747		0.34373	0.546596					0.700734	-0.130199		0.237591	0.536487
Anthrax	anthrax	Zoo		0.00882036		0.171524		0.0870599	-0.0620174		0.0666733	0.0620831			0.124126					0.13793
Australian bat lyssavirus	lyssavirus	Zoo		0.211587		-0.0196129		-0.0234074			-0.019612						-0.0234074
Brucellosis	Brucella	Zoo		-0.107606
Brucellosis	brucellosis	Zoo		-0.156899		-0.0900204		0.0766851							0.00681782		0.104742
Leptospirosis	cairns flood	Zoo		0.233064		0.224908		0.143686							0.162796		0.118517
Leptospirosis	flash floods	Zoo		0.045103		0.328458		0.224908			0.224908				0.208933		0.225056			0.0535994
Leptospirosis	flood	Zoo		0.191957	-0.0614137	0.254525	0.100745	0.237102	0.221736	-0.0309085	0.25829	0.237646		0.082523	0.221423	0.0268187	0.218672	0.178801	0.0991991	0.168059	0.10662
Leptospirosis	flood damaged cars	Zoo		0.302415
Leptospirosis	leptospirosis	Zoo		-0.0874118		-0.177906		-0.0137227			-0.0584556	-0.158341			-0.024865		0.0175042			-0.0152666	-0.0530994
Leptospirosis	townsville flood	Zoo		0.168896		0.273442		0.223297							0.148504		0.21308
Lyssavirus (NEC)	lyssavirus	Zoo
Ornithosis	psittacosis	Zoo		-0.547012
Q fever	"Q fever"	Zoo		0.14672		-0.242478		-0.193303	0.133484		0.0738032	-0.0137613			-0.224754		0.13483	0.00430093		0.0630005	0.078724
Tularaemia	tularemia	Zoo		-0.0122444

## Sheet: Spearman p-value 2009-13
Disease	Search Term	Group		Australian Google Trends' data										Individual state Google Trends' data
				Aus	ACT	NSW	NT	QLD	SA	Tas	Vic	Wa		ACT	NSW	NT	QLD	SA	Tas	Vic	WA		Significant	Bonferroni adjusted
Hepatitis (NEC)	hep	BB																					0.05	0.000243067
Hepatitis (NEC)	hepatitis	BB																					0.01	4.76308e-05
Hepatitis B (newly acquired)	"hep b"	BB		0.044313		0.00398935		0.00279642	0.0244585		0.0747111	0.013102			0.0926744		0.484173	0.0330725		0.11768	0.0556019		0.001	4.7417e-06
Hepatitis B (newly acquired)	hep	BB		0.0098976	0.0171598	0.000489954		0.0157669	0.0477686	0.331639	0.0711014	0.0548615		0.158189	0.0041098		0.0906422	0.0358585	0.409304	0.00385207	0.0203718		0.0001	4.73957e-07
Hepatitis B (newly acquired)	hepatitis	BB		0.0126679	0.0665618	0.173619	0.144965	0.0136322	0.0789644	0.0211082	0.0461658	0.00413417		0.450903	0.326358	0.0195035	0.0550964	0.150762	0.248754	0.0585534	0.14463
Hepatitis B (newly acquired)	Hepatitis B	BB		0.324231		0.165397		0.0110855	0.217066		0.0786687	0.0265304			0.229298		0.0236569	0.00352535		0.32622	0.252447
Hepatitis B (newly acquired)	rheumatology	BB		0.447925		0.340109		0.0557338			0.0123507	0.00659458			0.345745		0.232999			0.158696	0.475115
Hepatitis B (unspecified)	"hep b"	BB		0.0587616		0.240138		0.286221	0.312811		0.0889264	0.0176566			0.348247		0.276945	0.173187		0.388086	0.0152449
Hepatitis B (unspecified)	hep	BB		0.0464925	0.418389	0.3437		0.41736	0.199898	0.308103	0.0175312	0.0750662		0.432903	0.223366		0.44549	0.00729908	0.183691	0.27168	0.0989668
Hepatitis B (unspecified)	hepatitis	BB		5.32399e-05	0.465389	0.000941115	0.0917299	0.000354293	0.0417994	0.00804593	0.00208265	3.76847e-05		0.328802	0.00110004	0.225602	0.000109477	0.000170712	0.112656	0.0357897	0.32575
Hepatitis B (unspecified)	Hepatitis B	BB		6.60443e-06		0.00905361		0.0029899	0.392233		0.021596	0.0207604			0.0221093		5.74358e-05	0.345043		0.452505	0.106052
Hepatitis B (unspecified)	rheumatology	BB		0.00125238		0.287512		0.272784			0.0133337	0.335348			0.341238		0.132412			0.303926	0.00085742
Hepatitis C (newly acquired)	"hep c"	BB		0.391284		0.300741		0.401191	0.0137847		0.161655	0.379973			0.0508482			0.136173		0.146217	0.00413101
Hepatitis C (newly acquired)	hep	BB		0.0854029	0.315797	0.289819		0.24326	0.0981051	0.18988	0.0634822	0.137201		0.301811	0.216669			0.367742	0.174807	0.258155	0.000764304
Hepatitis C (newly acquired)	hepatitis	BB		0.144407	0.00190218	0.176311	0.0864745	0.082414	0.257442	0.267293	0.117939	0.492146		0.204531	0.0728091	0.345163		0.149706	0.297901	0.101617	0.00418116
Hepatitis C (newly acquired)	Hepatitis C	BB		0.11501	0.326054	0.196693		0.153325	0.125734		0.226525	0.117631		0.12836	0.227277			0.152957		0.353115	0.0815581
Hepatitis C (unspecified)	"hep c"	BB		0.119032		0.498088		0.291287	0.10709		0.219874	0.00189999			0.368163		0.224514	6.19092e-05		0.0463428	0.0878498
Hepatitis C (unspecified)	hep	BB		0.0541333	0.488397	0.495311		0.437955	0.138862	0.183995	0.0384014	0.0111264		0.417475	0.494258		0.392765	0.0245187	0.176511	0.0299421	0.151402
Hepatitis C (unspecified)	hepatitis	BB		1.57823e-07	0.0650191	3.8181e-05	0.183297	4.66649e-06	0.00809395	0.00099363	0.000654052	4.00646e-06		0.106955	5.11035e-07	0.101814	0.000110461	0.0450405	0.018475	0.0221158	0.248241
Hepatitis C (unspecified)	Hepatitis C	BB		0.00140743	0.294452	0.0291585		0.0352109	0.399538		0.00215397	0.394106		0.182453	0.0109634		0.0724266	0.0388557		0.0282084	0.257324
Hepatitis D	"hep d"	BB
Hepatitis D	e coli infection	BB		0.0938236
Hepatitis D	hep	BB		0.126598	0.180371	0.273742		0.250955	0.455432	0.118477	0.121214	0.462795			0.0816135		0.331309	0.140466		0.0771811	0.0180578
Hepatitis D	hepatitis	BB		0.130354	0.114208	0.34414	0.104549	0.116925	0.219525	0.359464	0.187082	0.348265			0.169776	0.447555	0.0084772	0.492539		0.192342	0.372563
Hepatitis D	Hepatitis D	BB		0.0365079
Botulism	botulism	GI		0.00736082		0.051009		0.0122399	0.00319362		0.007964	0.0468045			0.196353		0.176118			0.0390129
Botulism	hives rash	GI		0.261928		0.0264027		0.00493849			0.161179				0.0768178		0.356308			0.151919
Campylobacteriosis	Campylobacter	GI		0.106377		0.0821734		0.197203	0.0505936		0.0280363						0.152381	0.428587		0.070903
Campylobacteriosis	campylobacteriosis	GI
Campylobacteriosis	Salmonella	GI		0.0749453	0.0649257	0.0021872		0.211931	0.00390359	0.274033	0.0964549	0.202105		0.0383917			0.244098	0.222883	0.0688165	0.035071	0.0213309
Cryptosporidiosis	Cryptosporidiosis	GI		0.000229111		0.0505795									0.0504802
Cryptosporidiosis	Cryptosporidium	GI		0.000287397		1.3541e-06		0.000358723			0.00224597				6.16207e-06		0.000572252			0.000255367
Haemolytic uraemic syndrome (HUS)	"e coli"	GI		0.0861713	0.12066	0.0861662		0.137128	0.181504		0.044117	0.356389			0.263898		0.239764	0.34236		0.31407
Haemolytic uraemic syndrome (HUS)	haemolytic uraemic syndrome	GI		0.291808
Haemolytic uraemic syndrome (HUS)	hemolytic uremic syndrome	GI
Haemolytic uraemic syndrome (HUS)	HUS	GI		0.100207		0.0522763		0.171182			0.133167				0.391509		0.213955			0.0564171
Hepatitis A	"hep a"	GI		0.010831		0.269938		1.39089e-06			0.000105252	0.0483175			0.259078		0.24798			0.00411791	0.0695848
Hepatitis A	hep	GI		0.100824	0.133387	0.0133559		0.0796826	0.0474573	0.0984578	0.0886678	0.00112138		0.186281	0.0155408		0.27432	0.168338	0.160575	0.156936	0.0650815
Hepatitis A	hepatitis	GI		0.00549388	0.0640134	0.0723346	0.304676	0.00187126	0.144146	0.000108322	0.0082512	0.00381419		0.137956	0.490142	0.00822158	0.0397022	0.272093	0.319235	0.00579384	0.0872024
Hepatitis A	Hepatitis A	GI		0.00152303		0.0603062		1.12461e-10	0.0054437		5.31482e-06	3.65771e-08			0.134256		0.00495096	0.489878		0.000893098	0.0022077
Hepatitis E	"hep e"	GI
Hepatitis E	hep	GI		0.181018	0.200114	0.386652		0.136565	0.413769	0.0736952	0.226593	0.366672		0.250595	0.318271		0.378846			0.104642	0.0909081
Hepatitis E	hepatitis	GI		0.413969	0.374438	0.0619108	0.0587744	0.0875264	0.274102	0.312041	0.497001	0.396646		0.0505919	0.202901		0.141794			0.260184	0.424005
Hepatitis E	Hepatitis E	GI		0.173332
Listeriosis	listeria	GI		0.0142338	0.0465242	0.00861575		0.205127	0.436174	0.463969	0.0217906	0.457267		0.00136969	0.0533701		0.188436	0.369895	0.295651	0.311056	0.473085
Listeriosis	listeriosis	GI		0.338086		0.0312935		0.0465242			0.0465242				0.062362		0.0416404			0.114917
Salmonellosis	Salmonella	GI		0.383305	0.485511	0.412182		0.281787	0.0788303	0.452261	0.216213	0.0804171		0.070639	0.263141		0.427242	0.259523	0.348065	0.346558	0.0721632
Salmonellosis	Salmonellosis	GI		0.294437
Shigellosis	Shigella	GI		0.28177							0.000975325									0.298262
Shigellosis	shigellosis	GI
STEC, VTEC	"e coli"	GI		0.212567	0.381788	0.485604		0.355365	0.0892991		0.00804556	0.109212		0.345301	0.196013		0.213635	0.219538		0.189673	0.380434
Typhoid Fever	typhoid	GI		0.0276862	0.0254743	0.153312		0.235146	0.430596		0.347379	0.0121959		0.0973724	0.165301		0.232915	0.474918		0.312424	0.0450131
Typhoid Fever	typhoid fever	GI		0.14977		0.346135		0.225287			0.158696				0.413983		0.288981			0.0766196
Legionellosis	legionella	Other		0.399379		0.0482132		0.000423156	0.0570148		0.00061576	0.00145992			0.0594186		2.09316e-05	0.0825162		0.0989766	0.00492316
Legionellosis	Legionellosis	Other		0.0570148
Legionellosis	legionnaires	Other		0.0182621	0.0570148	0.194741		0.00019899	0.0533081		0.0458602	0.026817		0.31535	0.0553199		0.000824975	0.131967		0.261738	0.00101116
Leprosy	leprosy	Other		0.317766		0.340477		0.0846286	0.372011		0.435625	0.152835			0.195923		0.179623	0.173956		0.410255	0.349325
Meningococcal disease (invasive)	alphamox	Other		0.00101307		0.0323842					0.0806348				0.0544715					0.157628
Meningococcal disease (invasive)	amoxil	Other		0.00130289		0.091455		0.405921			0.308009	0.0486286			0.208351		0.485143			0.175402	0.426695
Meningococcal disease (invasive)	biaxsig	Other		0.000168607		0.314547					0.0607991				0.398137					0.135591
Meningococcal disease (invasive)	ceclor	Other		9.2132e-05		0.16316		0.17503			0.212784				0.439334		0.0673207			0.276392
Meningococcal disease (invasive)	cilamox	Other		0.0009009		0.00890009		0.17503			0.0446454				0.0237176		0.143844			0.101733
Meningococcal disease (invasive)	meningitis	Other		0.24604	0.000429692	0.253331		0.371536	0.435733	0.0680271	0.263002	0.21493		0.318267	0.243813		0.36776	0.0124967	0.0217005	0.47382	0.0683819
Meningococcal disease (invasive)	meningococcal	Other		0.00205026		0.0241852		2.60198e-05	0.124807	0.125523	0.0125536	0.4429			0.167964		0.00764998	0.00274934	0.0410106	0.0714582	0.264505
Meningococcal disease (invasive)	roxar	Other		0.137784
Meningococcal disease (invasive)	rulide	Other		8.39381e-07		0.00244097		0.360756	0.17503		0.00105319	0.125523			0.00177744		0.341278	0.0871421		0.064116	0.0624614
Tuberculosis	TB	Other		0.235388	0.183138	0.299635		0.198448	0.296957	0.116287	0.281016	0.10136		0.280164	0.161049		0.194213	0.415103	0.173358	0.293468	0.318531
Tuberculosis	tuberculosis	Other		0.449984	0.395439	0.178312		0.228157	0.300624	0.217048	0.302053	0.000630411		0.147848	0.404256		0.268563	0.176966	0.348552	0.195084	0.297897
Cholera	cholera	QD		0.477863	0.297006	0.415944		0.417322	0.129148	0.297006	0.257606	0.0941376			0.333105		0.355061	0.230527		0.36554	0.0928026
Plague	plague	QD
Rabies	rabies	QD
Smallpox	smallpox	QD
Viral haemorrhagic fever (NEC)	viral haemorrhagic fever	QD
Yellow fever	yellow fever	QD		0.0975697		0.140793		0.165126	0.235033		0.431951	0.0303075					0.165126
Chlamydial infection	blood test	STI		7.1788e-10	1.18843e-06	1.36667e-07	0.452266	2.78713e-05	3.65835e-06	1.0962e-07	3.12864e-05	0.000141464		6.69801e-05	6.36826e-08	0.5	1.18592e-05	0.000215252	0.402376	4.99356e-05	0.000894271
Chlamydial infection	Chlamydia	STI		1.14552e-07	0.0110807	1.0262e-08	0.202504	0.000168628	0.00119055	1.54885e-08	2.69045e-05	0.0189015		0.0211433	4.54958e-09	0.5	0.0169811	0.00431224	0.0491097	1.26726e-06	0.0357591
Donovanosis	donovanosis	STI
Gonococcal infection	cervical mucus	STI		3.76015e-10		4.71202e-06		1.5656e-08	0.0138721		0.00764373	3.10248e-06			1.35795e-08		2.30265e-05	0.0693275		0.0765236	4.745e-05
Gonococcal infection	gonococcal	STI		0.123824
Gonococcal infection	gonorrhea	STI		9.84613e-08		7.7817e-07		0.000262689	6.9283e-08		1.57291e-05	0.00109241			2.82371e-07		9.75295e-05	0.449328		0.020006	0.00666036
Gonococcal infection	gonorrhoea	STI		0.0039631		0.00788111		0.0917624			0.00245712	0.154312			0.00242791		0.125815			0.156225	0.372409
Gonococcal infection	staph infection	STI		5.1799e-17	0.23536	2.74869e-15		6.13763e-08	1.25568e-12		9.50832e-05	1.96405e-12		0.198763	1.45484e-12		4.13486e-05	0.0574202		0.000135736	8.4218e-11
Gonococcal infection	white discharge	STI		1.38234e-16		4.35315e-15		2.77436e-15	9.87897e-10		1.68822e-16	5.24142e-10			9.54748e-19		3.87749e-08	0.0818405		1.2767e-09	2.29121e-10
Syphilis - congenital	syphilis	STI		0.0687831		0.215711		0.147167	0.318116		0.0110259	0.374267			0.0438096		0.242089				0.0839228
Syphilis < 2 years	syphilis	STI		0.184702		0.341747		0.109761	0.020649		0.0883107	0.398875			0.49254		0.447582	0.00130801		0.0596741	0.36475
Syphilis > 2 years or unspecified duration	syphilis	STI		0.0528622		0.0467114		0.417085	0.199591		0.123421	0.276598			0.304701		0.0379234	0.186802		0.333986	0.156335
Arbovirus infection (NEC)	arbovirus	VBD		0.421314
Barmah Forest virus infection	"Barmah forest"	VBD		0.000205231		8.81578e-05		4.46222e-05			2.89047e-07	2.14036e-06			0.00448544		2.60704e-05			1.4581e-05	2.45231e-06
Barmah Forest virus infection	Barmah forest	VBD		3.406e-07		6.56903e-06		2.4217e-09			0.00116941	1.06205e-05			5.39436e-05		2.43699e-08			1.00713e-05	1.00214e-05
Chikungunya virus infection	Chikungunya	VBD		0.00281135		0.00451114		0.000692805			0.0610659	0.0610659			0.189842		0.0734528			0.44291	0.00378957
Chikungunya virus infection	Dengue	VBD		0.000349526	0.048313	0.00533799		0.00224609	0.178328		0.0214391	0.00536082			0.0271397		0.00487104	0.202629		0.448999	0.0324849
Dengue virus infection	Dengue	VBD		6.01055e-09	0.00146698	2.01922e-06		0.00247692	0.000121275		4.38452e-05	2.45637e-09		0.31599	0.00336622		4.9351e-06	0.00952315		0.137508	6.09953e-06
Dengue virus infection	dengue fever	VBD		6.69929e-12	0.00313036	5.86664e-08		0.000511723	5.6391e-05		0.000310969	1.566e-11		0.123911	8.76055e-05		1.06906e-06	0.00194042		0.154294	4.05348e-08
Dengue virus infection	dengue fever symptoms	VBD		3.49361e-06		3.48377e-07		9.3645e-07			0.0513533	0.0465004			2.33576e-06		1.80766e-06			0.0853804	0.0133763
Dengue virus infection	dengue mosquito	VBD		6.17248e-06				0.167617									0.175219
Dengue virus infection	symptoms of dengue	VBD		1.30838e-05				0.152819									0.081912
Dengue virus infection	symptoms of dengue fever	VBD		0.000487783
Japanese encephalitis virus infection	Japanese Encephalitis	VBD		0.272901		0.349394		0.393152			0.393152						0.425377
Kunjin virus infection	Kunjin	VBD		0.367472
Kunjin virus infection	West Nile virus	VBD		0.118581		0.242947		0.367472			0.367472				0.393203		0.425377
Malaria	african tours	VBD		0.0424972		0.0372494		0.177276			0.458624				0.0349121		0.355248			0.272056
Malaria	malaria	VBD		0.377944	0.135358	0.473747		0.447393	0.170155	0.156025	0.251415	0.437038		0.193873	0.357721		0.152591	0.355291	0.37361	0.491025	0.110689
Murray Valley encephalitis virus infection	Murray Valley	VBD		0.0225161		0.0088161		0.241367	0.182015		0.35758	1.82401e-05			0.00369184		0.3408	0.138354			2.53922e-05
Murray Valley encephalitis virus infection	Murray Valley encephalitis	VBD		1.98174e-05		0.053716					6.22576e-06				0.00205247
Ross River virus infection	"Ross River"	VBD		9.85067e-15	0.123465	1.378e-10		9.71153e-08	0.0144102		4.20971e-06	3.28051e-10		0.472918	3.8788e-07		5.6957e-06	4.18895e-06		6.17634e-06	6.64284e-12
Ross River virus infection	Barmah forest	VBD		9.59106e-08		5.58229e-06		0.00765026			0.144867	0.0943012			0.00417543		0.0847145			0.000550718	0.00295607
Ross River virus infection	ross river	VBD		6.33537e-14	0.419693	7.81328e-10		1.24792e-08	0.00209219		8.90902e-05	9.90608e-09		0.0413841	6.85144e-07		2.9507e-05	6.98091e-09		1.28776e-05	2.8013e-08
Ross River virus infection	ross river fever	VBD		8.89228e-12		8.8801e-09		3.04529e-11	0.00213335		0.0667435	0.0574001			1.74612e-07		7.66928e-07	0.00166749		0.000198682	0.160077
Ross River virus infection	ross river fever symptoms	VBD		0.000354608		0.000209051		0.475466			0.00218985				0.00285753		0.462417			0.0014723
Ross River virus infection	ross river virus	VBD		3.75736e-12		1.89871e-07		0.0175063	0.043118		0.0671107	0.00998323			0.000227438		0.0570157	0.292933		0.000129536	4.91198e-08
Diphtheria	diphtheria	VPD		0.266883		0.257483		0.0197354			0.00182335	0.349501					0.247947			0.155412
Haemophilus influenzae type b	haemophilus	VPD		0.236753		0.125967		0.491593			0.351076				0.113544		0.188913			0.252897
Influenza (laboratory confirmed)	Flu	VPD		0.0209243	0.0129952	0.0172597	0.00665929	0.0534167	0.0137404	0.163791	0.0112485	0.0224934		0.0144601	0.0136695	0.0213734	0.0580852	0.00324957	0.0165699	0.0407648	0.0312969
Influenza (laboratory confirmed)	flu and pregnancy	VPD		0.203242		0.000939704		0.0444243			0.0026366				7.0584e-05		0.0444297			0.00199173
Influenza (laboratory confirmed)	flu contagious	VPD		7.46485e-13		4.95252e-05		0.00782102			2.21351e-05				1.31399e-05		0.0078228			2.56853e-05
Influenza (laboratory confirmed)	flu incubation	VPD		0.000457836		0.00241288		0.0444243			0.0648796				0.00338746		0.0444297			0.0444217
Influenza (laboratory confirmed)	flu incubation period	VPD		7.51595e-05		0.00242327									0.00350082
Influenza (laboratory confirmed)	flu pregnancy	VPD		0.137993		0.312431		8.20719e-05			0.00773153	0.0415411			0.259385		0.000135648			0.00111771	0.149857
Influenza (laboratory confirmed)	flu symptoms	VPD		1.02195e-05	0.00107305	0.000237153		7.54346e-05	0.0250708	0.000334413	0.0360345	0.0010867		0.00176139	0.000994418		0.000146375	0.0052072	0.00038024	0.118276	0.00305938
Influenza (laboratory confirmed)	flu treatment	VPD		0.00101504		1.14146e-07		0.0333432			1.78139e-05				5.8586e-07		0.0443709			2.9995e-05
Influenza (laboratory confirmed)	human temperature	VPD		0.000141689		0.063603		0.139362	0.378523		1.9743e-06	0.170921			0.0367224		0.086845	0.316382		6.44852e-07	0.0113473
Influenza (laboratory confirmed)	Influenza	VPD		0.000338688	2.67416e-06	0.000511666		0.00485261	9.8802e-05	0.107304	0.0325357	0.018418		0.000105165	0.000275725		0.00952434	0.000871039	0.0663914	0.154515	0.00928436
Influenza (laboratory confirmed)	influenza a	VPD		7.91322e-12		1.88526e-18		4.78964e-08	0.000359758		0.000353397	0.000967869			7.67299e-18		1.9012e-06	0.000789609		2.91686e-05	0.000981897
Influenza (laboratory confirmed)	influenza symptoms	VPD		3.69974e-11		6.12103e-11		1.27857e-06	0.0573941		8.93088e-08	0.0573941			1.60697e-12		8.32358e-07	0.0648828		1.23405e-08	0.0505851
Influenza (laboratory confirmed)	tamiflu	VPD		2.72596e-06	0.0727302	1.65176e-08		8.53112e-06	0.0164742		1.45643e-08	0.00087416		0.0603896	1.70924e-07		3.769e-05	0.0268634		9.40822e-10	0.00333932
Influenza (laboratory confirmed)	tamiflu side effects	VPD		0.000122247		0.011272									0.019856
Measles	measles	VPD		1.81986e-05	0.0233045	0.011367		0.00813478	0.000943283	0.207823	0.0218081	0.282672		1.61604e-05	0.0250377		9.24048e-06	0.0614883	0.425377	0.215111	0.404719
Measles	measles outbreak	VPD		0.0129514		0.141999					0.079628				0.12193					0.0461771
Mumps	mumps	VPD		0.10343		0.203605		0.172183	0.142083		0.0782071	0.0026658			0.00504586		0.472118	0.103666		0.021694	0.0123943
Pertussis	Pertussis	VPD		2.6405e-05	0.235363	0.00608141		0.00354457	0.00134238		0.000314567	0.0532851		0.0916938	0.000181816		4.9242e-05	0.00202276		0.0187559	3.1934e-14
Pertussis	whooping	VPD		9.01879e-10	0.00162368	8.33575e-08		1.8864e-07	7.36976e-06	0.0449996	6.04273e-08	0.000182732		2.37288e-05	6.37732e-10		9.43173e-10	6.59436e-15	3.32241e-08	4.40459e-09	9.12803e-15
Pertussis	Whooping cough	VPD		1.25966e-09	0.0774141	7.98559e-09		1.94921e-07	0.000146182	0.037536	8.33168e-08	0.0107134		0.00117664	1.00581e-10		6.15534e-09	1.90708e-15	4.73303e-07	9.22865e-08	8.19051e-17
Pertussis	whooping cough in adults	VPD		8.82524e-07		3.33366e-06		0.0939279	0.0730929		0.00247722	0.319013			0.00012392		0.0031514	0.050588		0.000321568	3.69659e-06
Pertussis	whooping cough treatment	VPD		0.000128093		0.0150318					0.167641				0.0190322					0.183305
Pneumococcal disease (invasive)	alphamox	VPD		0.0108117		0.448424					0.0119957				0.421603					0.0176645
Pneumococcal disease (invasive)	amoxil	VPD		1.00737e-09		0.000174252		0.0236089			0.00175062	0.0132169			0.000151029		0.0207172			0.00633927	0.00999521
Pneumococcal disease (invasive)	blood in mucus	VPD		0.00269724		0.00155058		0.125963			0.11432				0.000571274		0.0613513			0.169186
Pneumococcal disease (invasive)	blood in phlegm	VPD		0.00389334		0.452259					0.0820095				0.326242					0.0443712
Pneumococcal disease (invasive)	bromhexine	VPD		0.000848443		0.0178937									0.0135575
Pneumococcal disease (invasive)	bronchitis	VPD		1.82148e-18	8.83133e-09	3.84612e-19		6.91149e-12	1.31663e-13	0.452259	3.46032e-13	7.39019e-08		0.232101	3.736e-17		2.93542e-09	7.91577e-06	0.262043	3.82387e-11	5.94565e-08
Pneumococcal disease (invasive)	bronchitis contagious	VPD		1.39259e-08		0.00115315		0.00912126			0.0112965				0.00189272		0.00320088			0.0395957
Pneumococcal disease (invasive)	chest infection	VPD		4.30273e-11	0.0538938	3.22425e-08		0.000156156	0.004344		1.1384e-12	0.00108911		0.451031	4.57421e-09		0.00130445	0.118958		1.77668e-09	0.000265854
Pneumococcal disease (invasive)	chest infections	VPD		3.52427e-07		0.00196755		0.024078			0.000548447				0.000691946		0.0226753			0.00135597
Pneumococcal disease (invasive)	clarithromycin	VPD		3.86601e-11		1.084e-06		0.00605361	0.362331		0.000130261	0.0124501			2.40644e-05		0.00322291	0.455647		0.00175935	0.00633349
Pneumococcal disease (invasive)	codeine linctus	VPD		0.000120458		0.217153					0.0151426				0.284094					0.0129172
Pneumococcal disease (invasive)	cough	VPD		3.58236e-12	0.000422751	1.10189e-09	0.0271911	1.76464e-11	1.0232e-10	0.00184732	6.76042e-11	5.64651e-06		0.263674	6.66883e-10	0.498194	1.441e-09	1.24405e-08	0.106396	6.99625e-09	2.3678e-07
Pneumococcal disease (invasive)	cough medicine	VPD		1.32432e-12		3.30207e-10		9.6475e-05	0.140949		0.000982563	0.00167272			2.99433e-10		5.56208e-05	0.263717		0.00292635	0.000391155
Pneumococcal disease (invasive)	cough remedies	VPD		1.28843e-11		3.24744e-13		0.000168742			0.00405351	0.0151426			4.74179e-12		0.000251576			0.0130881	0.0314892
Pneumococcal disease (invasive)	cough suppressant	VPD		5.46247e-07							0.0630683									0.0903938
Pneumococcal disease (invasive)	coughs	VPD		1.10853e-08		1.21928e-07		3.71927e-06	0.0820095		0.000214261	0.0200808			9.57599e-08		1.38492e-06	0.404921		0.000208769	0.00585702
Pneumococcal disease (invasive)	demazin	VPD		3.72142e-08		1.65261e-06		4.1128e-05			0.00349505	0.0730629			4.56753e-07		7.07097e-06			0.00960284	0.0504093
Pneumococcal disease (invasive)	dextromethorphan	VPD		5.11971e-06		0.00352755					0.0466818				0.00214569					0.0388369
Pneumococcal disease (invasive)	dextromethorphan hydrobromide	VPD		0.0126705
Pneumococcal disease (invasive)	expectorant	VPD		1.7516e-11		0.000141564					0.0126705				4.28397e-05					0.02837
Pneumococcal disease (invasive)	is pneumonia	VPD		1.12554e-07		5.27295e-05		0.000164205			0.0020425	0.0286076			0.000109459		0.000112597			0.00701829	0.00477304
Pneumococcal disease (invasive)	is pneumonia contagious	VPD		0.00244881		0.0102535					0.188655				0.0176789					0.0731844
Pneumococcal disease (invasive)	linctus	VPD		2.99903e-13		0.00103817					0.00148408				0.00141042					0.00628925
Pneumococcal disease (invasive)	night sweats	VPD		1.06661e-11		1.40162e-09		0.00114523	0.115843		9.12748e-07	1.07008e-05			3.90471e-09		0.000661782	0.429983		1.1246e-06	7.33156e-07
Pneumococcal disease (invasive)	phenylephrine hydrochloride	VPD		5.34764e-10		0.00170798					0.0185938				0.000470324					0.0204453
Pneumococcal disease (invasive)	pholcodine	VPD		0.000130011		0.10761					0.00140634				0.0560605					0.00343654
Pneumococcal disease (invasive)	pleurisy	VPD		1.10679e-15		7.18705e-11		0.000173663	0.00292472		4.17053e-08	0.0117688			5.76756e-12		4.56173e-05	0.0381719		1.5229e-08	0.00398975
Pneumococcal disease (invasive)	pneumococcal	VPD		0.00768332		0.000971372		0.451581			0.00101262				0.000650353		0.317567			0.00158813
Pneumococcal disease (invasive)	pneumonia	VPD		1.45645e-19	0.0269248	7.09051e-20	0.0444111	3.4634e-18	9.62847e-10	0.000645817	1.79742e-14	2.75102e-12		0.157585	8.88391e-17	0.428213	2.73209e-15	1.30809e-06	0.0674609	5.98954e-14	1.44714e-12
Pneumococcal disease (invasive)	rikodeine	VPD		1.92044e-11		4.62698e-05					0.0566474				9.46171e-05					0.0760694
Pneumococcal disease (invasive)	roxithromycin	VPD		3.87378e-15		5.7736e-12		0.0430168	0.00557278		6.27094e-07	0.000100273			4.75474e-11		0.0323156	0.0657041		1.45288e-05	3.55786e-05
Pneumococcal disease (invasive)	rulide	VPD		1.9261e-13		0.00106762		0.000985201	0.0820095		4.71016e-06	0.217153			0.00230548		0.000540121	0.404921		4.92689e-06	0.132013
Pneumococcal disease (invasive)	sinusitis	VPD		1.13106e-10	0.337186	4.68463e-08		1.30395e-08	0.00092129		3.74511e-05	4.10476e-05		0.239113	5.6513e-08		4.41766e-08	0.0144907		4.99523e-06	3.25421e-05
Pneumococcal disease (invasive)	sudafed	VPD		2.1501e-13		1.38288e-08		0.00212436	0.000786068		0.000275903	0.0166395			6.65255e-08		0.00457654	0.0241305		7.61168e-05	0.0100164
Pneumococcal disease (invasive)	symptoms of pneumonia	VPD		2.09614e-14		2.19975e-06		0.000151173			0.00113093	0.14112			2.84357e-06		0.000110967			0.00269771	0.0382571
Poliomyelitis	polio	VPD
Rubella	rubella	VPD		0.226475		0.292295		0.297719	0.404588		0.0648605	0.459337			0.207092		0.403975	0.374302		0.202613	0.228028
Rubella Congenital	rubella	VPD		0.365679		0.390293		0.248999	0.092583		0.0768082	0.284099						0.335247
Tetanus	tetanus	VPD		0.420585	0.0746636	0.292223		0.233947	0.418763		0.284124	0.0917187			0.133264		0.127875	0.421951		0.0345486	0.321901
Varicella zoster (Chickenpox)	"Chicken pox"	VPD		0.00464812	0.440357	0.0212742		0.0620489	0.481848	0.199791	0.0628035	0.00666594		0.132659			0.0301603	0.297795	0.5	0.428174	0.00452059
Varicella zoster (Chickenpox)	clarithromycin	VPD		4.4327e-08		3.22383e-05		0.0238367	0.341124		3.38277e-05	0.000474572					0.41031	0.486214		0.00101304	0.00119337
Varicella zoster (Chickenpox)	conjunctivitis	VPD		1.66131e-08	0.17702	5.70444e-06		1.57266e-07	7.10753e-06		1.51056e-09	0.0203853		0.246562			1.29564e-06	0.122279		0.00118085	0.0157748
Varicella zoster (Chickenpox)	conjunctivitis contagious	VPD		1.10667e-05		0.0840898					0.420833									0.159307
Varicella zoster (Chickenpox)	kalixocin	VPD		0.0302767		0.171029
Varicella zoster (Chickenpox)	pristiq	VPD		0.212348	0.359403	0.0782926		0.242971	0.039088		0.290888	0.405374		0.0575015			0.307223	0.0568531		0.096028	0.401727
Varicella zoster (Chickenpox)	shingles	VPD		0.343211	0.355789	0.313558	0.0573791	0.274078	0.37312	0.455708	0.499713	0.304669		0.385603		0.0501853	0.434581	0.158805	0.401477	0.370877	0.146129
Varicella zoster (Chickenpox)	Varicella	VPD		0.128803		0.380603		0.0138053	0.0505738		0.130683	0.412874					0.39585	0.393487		0.449452	0.346527
Varicella zoster (Shingles)	"Chicken pox"	VPD		0.238805	0.114489	0.163719		0.228408	0.196057	0.0573821	0.471973	0.387947		0.398107			0.0383818	0.3703	0.0643361	0.262485	0.212417
Varicella zoster (Shingles)	clarithromycin	VPD		0.024808		0.158478		1.09099e-08	0.169599		0.00279858	0.0475409					9.80685e-05	0.127371		0.0143874	0.00327132
Varicella zoster (Shingles)	conjunctivitis	VPD		0.150868	0.108714	0.289453		0.266848	0.280904		0.49298	0.417561		0.0642086			0.0129408	0.235553		0.125403	0.0420622
Varicella zoster (Shingles)	conjunctivitis contagious	VPD		0.000690962		6.52036e-05					0.304115									0.0211468
Varicella zoster (Shingles)	kalixocin	VPD		0.0011157		0.291333
Varicella zoster (Shingles)	pristiq	VPD		2.86886e-09	0.428598	1.61589e-07		0.000133636	3.13133e-13		6.68138e-06	0.0027858		0.179456			5.64193e-05	1.97123e-10		0.000229431	0.00435893
Varicella zoster (Shingles)	shingles	VPD		0.00344878	0.017761	0.00807627	0.337189	0.418349	0.182072	0.000106166	0.227008	0.381992		0.126866		0.182854	0.170173	0.2451	0.0020062	0.160878	0.29618
Varicella zoster (Shingles)	Varicella	VPD		0.226199		0.341562		8.5777e-11	0.428598		0.00691178	9.12165e-07					0.00618103	0.138828		0.0491334	2.14451e-07
Varicella zoster (Unspecified)	"Chicken pox"	VPD		0.02852	0.0884144	0.00970395		0.0117916	0.172045	0.0730729	0.493347	0.35421		0.259035			0.0162695	0.20551	0.0434995	0.15979	0.187759
Varicella zoster (Unspecified)	clarithromycin	VPD		0.000242666		0.000999044		7.46908e-08	0.0333386		0.00022396	0.000397652					4.03244e-06	0.373248		0.00381312	0.00517337
Varicella zoster (Unspecified)	conjunctivitis	VPD		0.000232513	0.252284	0.00106322		0.000546126	0.0633789		0.0236123	0.00627828		0.27169			0.00120784	0.0272972		0.124748	0.246305
Varicella zoster (Unspecified)	conjunctivitis contagious	VPD		2.23438e-06		0.00108169					0.037717									0.0495673
Varicella zoster (Unspecified)	kalixocin	VPD		2.23784e-05		0.0174153
Varicella zoster (Unspecified)	pristiq	VPD		3.06603e-13	0.102273	8.28694e-11		3.27285e-08	5.70495e-11		1.07734e-07	0.00668625		0.0637278			1.03499e-06	0.0164936		4.42236e-05	0.168341
Varicella zoster (Unspecified)	shingles	VPD		0.0088965	0.0521499	0.00757565	0.167617	0.192348	0.242585	0.00155954	0.235211	0.119351		0.167134		0.117732	0.187784	0.168906	0.0479778	0.102407	0.223643
Varicella zoster (Unspecified)	Varicella	VPD		0.0330803		0.132908		3.0475e-11	0.27402		0.00442352	9.06727e-08					6.25307e-08	0.167344		0.0375696	2.88861e-07
Anthrax	anthrax	Zoo		0.0435234		0.0500547		0.119372	0.280425		0.0495523	0.0321426			0.0500547
Australian bat lyssavirus	lyssavirus	Zoo		0.0421491		0.379911		0.356315			0.379935						0.356315
Brucellosis	Brucella	Zoo		0.231421
Brucellosis	brucellosis	Zoo		0.157169		0.469521		0.121253							0.386826		0.0603378
Leptospirosis	cairns flood	Zoo		0.00396587		0.00772177		0.0494691							0.0300128		0.0779522
Leptospirosis	flash floods	Zoo		0.0406081		8.04891e-05		0.00772177			0.00772177				0.00414707		0.00767147			0.285477
Leptospirosis	flood	Zoo		0.0019768	0.0310331	0.00281288	0.108127	0.00680043	0.000542327	0.149712	0.00026527	0.00106572		0.14125	0.00137659	0.340878	0.0211166	0.243699	0.158032	0.0268637	0.294665
Leptospirosis	flood damaged cars	Zoo		0.000424328
Leptospirosis	leptospirosis	Zoo		0.357368		0.00950014		0.345332			0.274549	0.0471205			0.323613		0.218546			0.257162	0.30539
Leptospirosis	townsville flood	Zoo		0.0396847		0.00154558		0.00603686							0.0414047		0.00726862
Lyssavirus (NEC)	lyssavirus	Zoo
Ornithosis	psittacosis	Zoo		0.488946
Q fever	"Q fever"	Zoo		0.128973		0.0953571		0.428153	0.0569697		0.0869849	0.370417			0.308468		0.201079	0.325627		0.355455	0.209929
Tularaemia	tularemia	Zoo		0.425377

## Sheet: Spearman p-value 2004-13
Disease	Search Term	Group		Australian Google Trends' data										Individual state Google Trends' data
				Aus	ACT	NSW	NT	QLD	SA	Tas	Vic	Wa		ACT	NSW	NT	QLD	SA	Tas	Vic	WA		Significant	Bonferroni adjusted
Hepatitis (NEC)	hep	BB		0.389847	0.317397	0.263143		0.0999706	0.179991	0.425867	0.367352	0.15178			0.263143								0.05	0.000243067
Hepatitis (NEC)	hepatitis	BB		0.137495	0.134223	0.104684	0.463251	0.113004	0.0455987	0.254443	0.235183	0.127775			0.104684								0.01	4.76308e-05
Hepatitis B (newly acquired)	"hep b"	BB		9.27763e-06		1.59433e-08		3.09505e-12	0.00160515		2.05982e-07	1.68531e-07			4.48802e-06		0.105721	0.0928081		3.30216e-06	0.00614017		0.001	4.7417e-06
Hepatitis B (newly acquired)	hep	BB		0.0188881	8.53605e-07	0.0751704		0.0287701	5.08331e-06	0.0890492	0.0042101	0.00106523		0.39236	0.0977289		0.453883	0.0310275	0.465738	0.000100251	0.448664		0.0001	4.73957e-07
Hepatitis B (newly acquired)	hepatitis	BB		1.0076e-09	0.00607857	4.77341e-08	0.339893	2.33031e-07	0.256151	8.16883e-11	1.02377e-06	0.117329		0.247231	0.0011685	0.0435727	0.0433261	0.225422	0.380629	4.53502e-06	0.00889648
Hepatitis B (newly acquired)	Hepatitis B	BB		7.69978e-06		0.00225308		0.17985	6.31066e-07		0.00145497	1.5432e-09			0.0362054		0.215086	0.319326		0.0125769	0.00231258
Hepatitis B (newly acquired)	rheumatology	BB		0.00130224		5.14042e-05		0.000154814			2.08949e-08	0.000666968			0.00710752		0.12673			0.000346257	0.201545
Hepatitis B (unspecified)	"hep b"	BB		5.62945e-06		7.3174e-06		0.00271495	0.316522		0.00273792	0.328053			0.0758971		0.400581	0.284843		0.00315735	7.27777e-08
Hepatitis B (unspecified)	hep	BB		0.000251233	0.0369404	0.0704084		2.27506e-06	4.12731e-06	0.442127	0.00141915	5.82755e-06		0.00994836	0.218878		0.0751035	0.00106808	0.0929243	0.009339	1.23353e-06
Hepatitis B (unspecified)	hepatitis	BB		0.0814765	0.00145885	0.133629	0.0657984	0.173786	0.0408086	0.145986	0.0226101	0.0307955		0.0423343	9.59612e-05		0.0434884	0.0402229	0.300057	0.000899348	0.103895
Hepatitis B (unspecified)	Hepatitis B	BB		0.425566		0.258201		1.89149e-08	0.0473965		0.307121	0.000403644			0.00465957		5.51903e-06	0.489215		0.0107175	2.58931e-09
Hepatitis B (unspecified)	rheumatology	BB		0.319513		0.000215852		0.0288438			0.0922642	0.128685			0.183669		0.273384			0.00640327	9.03755e-05
Hepatitis C (newly acquired)	"hep c"	BB		0.144456		0.00614441		0.249684	0.0515497		0.0599594	0.252721			0.18537			0.203576		0.0803021
Hepatitis C (newly acquired)	hep	BB		0.0164511	0.124123	0.00988218		0.331018	0.0294732	0.13485	0.00029447	0.279889		0.377519	0.379428			0.131378	0.15823	0.0926934
Hepatitis C (newly acquired)	hepatitis	BB		0.262864	0.12422	0.360939	0.0637089	0.326885	0.00497514	0.0436285	0.376658	0.0538977		0.329774	0.00465321	0.326336		0.0667904	0.379832	0.352307
Hepatitis C (newly acquired)	Hepatitis C	BB		0.309073	0.263131	0.0570871		0.0435996	0.0772543		0.0129301	0.0110233		0.138405	0.0108192			0.192712		0.375925
Hepatitis C (unspecified)	"hep c"	BB		0.0245994		0.243146		0.00061941	0.00128323		0.000762585	9.70575e-08			0.119808		0.435781	3.5781e-07		0.000343904	0.235111
Hepatitis C (unspecified)	hep	BB		0.3297	0.0018847	0.398809		0.0111228	1.46134e-08	0.0318186	0.264605	5.21075e-05		0.315749	0.242687		0.276372	3.52165e-05	0.116221	0.229611	0.0904239
Hepatitis C (unspecified)	hepatitis	BB		2.93903e-23	2.36287e-08	1.32399e-19	0.488265	5.94899e-12	0.068763	7.45559e-11	6.40693e-15	2.20429e-05		0.0796929	3.74534e-21	0.157683	7.25737e-05	0.397147	0.00145003	8.90401e-15	0.479226
Hepatitis C (unspecified)	Hepatitis C	BB		6.83795e-17	0.406959	4.10156e-07		0.237546	2.19105e-07		0.000132517	1.1653e-07		0.172302	2.96719e-06		0.0216927	0.000253211		0.00186049	0.199394
Hepatitis D	"hep d"	BB
Hepatitis D	e coli infection	BB		0.115869
Hepatitis D	hep	BB		0.210629	0.0947133	0.46233		0.10474	0.265811	0.156819	0.0511204	0.429056			0.343532		0.486643	0.0122349		0.108649	0.166646
Hepatitis D	hepatitis	BB		0.495992	0.25014	0.37325	0.124632	0.406436	0.32539	0.275799	0.462254	0.239807			0.0300857	0.447877	0.208892	0.329561		0.00607913	0.204616
Hepatitis D	Hepatitis D	BB		0.0280194
Botulism	botulism	GI		0.132494		0.164091		0.0199955	0.00211501		0.0366183	0.037741			0.0464566		0.126375			0.120065
Botulism	hives rash	GI		0.421093		0.0518787		0.00309189			0.0945597				0.00689013		0.305782			0.173439
Campylobacteriosis	Campylobacter	GI		0.037731		0.408132		0.370749	0.0457802		0.0878436						0.191117	0.39557		0.206478
Campylobacteriosis	campylobacteriosis	GI
Campylobacteriosis	Salmonella	GI		0.0171437	0.0722012	0.00597766		0.232633	0.206363	0.258566	0.185233	0.105923		0.225749			0.0401341	0.00197966	0.0533692	0.0477968	0.0426562
Cryptosporidiosis	Cryptosporidiosis	GI		0.000202697		0.0457719									0.0457494
Cryptosporidiosis	Cryptosporidium	GI		8.46427e-06		0.00454853		0.000173397			0.00281132				0.00207307		0.000776877			0.000246892
Haemolytic uraemic syndrome (HUS)	"e coli"	GI		0.00362367	0.101727	0.109452		0.0769266	0.375041		0.0070645	0.220884		0.463251	0.0634205		0.446961	0.184401		0.483683	0.244053
Haemolytic uraemic syndrome (HUS)	haemolytic uraemic syndrome	GI		0.187185
Haemolytic uraemic syndrome (HUS)	hemolytic uremic syndrome	GI
Haemolytic uraemic syndrome (HUS)	HUS	GI		0.0467158		0.0169864		0.460048			0.410691				0.0124232		0.275972			0.0703721
Hepatitis A	"hep a"	GI		1.17192e-05		0.0143601		1.63369e-08			4.9644e-08	0.028654			0.0145207		0.159184			0.0807648	0.0533791
Hepatitis A	hep	GI		0.0245088	0.00492416	0.0164989		6.78425e-06	0.0866642	0.0325242	0.123261	0.0166236		0.346929	0.0296606		0.334077	0.378665	0.173353	0.252312	0.000366618
Hepatitis A	hepatitis	GI		1.35926e-05	0.00055202	0.00038418	0.476524	9.70907e-05	0.102744	5.17536e-07	9.84989e-07	0.00772691		0.274339	0.0110596	0.177294	0.24508	0.258143	0.395928	0.342416	0.0345596
Hepatitis A	Hepatitis A	GI		0.00275596		0.0117304		0.0964161	6.05779e-05		0.151703	2.83967e-10			0.015453		0.00122258	0.485699		0.124272	1.30032e-05
Hepatitis E	"hep e"	GI
Hepatitis E	hep	GI		0.203429	0.327039	0.404207		0.149802	0.127112	0.104513	0.20112	0.126662		0.345318	0.146595		0.121942	0.179991	0.425867	0.0034982	0.0399712
Hepatitis E	hepatitis	GI		0.0972853	0.0543079	0.0195602	0.057356	0.349477	0.0737341	0.241537	0.0939053	0.0449291		0.327437	0.0143415	0.463251	0.389775	0.0992744	0.254443	0.338467	0.360759
Hepatitis E	Hepatitis E	GI		0.361286
Listeriosis	listeria	GI		0.411227	0.0462011	0.232707		0.00340651	0.113199	0.276761	0.0602149	0.0167956		0.00136452	0.468233		0.170796	0.248528	0.340981	0.0335638	0.320192
Listeriosis	listeriosis	GI		0.0525002		0.00978543		0.0462011			0.0462011				0.0568489		0.0337919			0.0653532
Salmonellosis	Salmonella	GI		0.0844554	0.0708349	0.00782278		0.0456672	1.20351e-05	0.258563	0.295058	0.00073019		0.00365077	0.00276798		0.410673	0.00110303	0.303088	0.0212315	2.54321e-08
Salmonellosis	Salmonellosis	GI		0.144198
Shigellosis	Shigella	GI		0.44829							0.000380289									0.236864
Shigellosis	shigellosis	GI
STEC, VTEC	"e coli"	GI		0.322105	0.423883	0.00429718		6.66406e-05	0.000716646		0.0656341	0.00227824		0.387173	0.195411		0.00293869	0.0222019		0.183224	0.260212
Typhoid Fever	typhoid	GI		0.0753877	0.0156586	0.0231162		0.00925054	0.0244179		0.0170998	9.511e-05		0.0182892	0.0500935		0.00600978	0.253043		0.0146105	0.00823475
Typhoid Fever	typhoid fever	GI		7.25631e-05		0.00209188		0.133351			0.150964				0.121747		0.148732			0.390469
Legionellosis	legionella	Other		0.335851		0.0138514		4.25714e-05	0.0483703		5.99522e-07	0.00138168			0.0266637		6.45956e-07	0.0970174		0.0467362	0.00479325
Legionellosis	Legionellosis	Other		0.0483703
Legionellosis	legionnaires	Other		0.0115376	0.0483703	0.00122334		4.78628e-06	0.00847219		5.80209e-05	7.05483e-05		0.326331	0.0584167		3.85506e-06	0.172135		0.0787022	0.0126993
Leprosy	leprosy	Other		0.0827631		0.417177		0.392233	0.457985		0.386149	0.0872908			0.011691		0.0611067	0.168099		0.0726626	0.278844
Meningococcal disease (invasive)	alphamox	Other		0.104932		1.24951e-05					0.282081				0.000152075					0.169705
Meningococcal disease (invasive)	amoxil	Other		0.451828		0.00692559		0.000155956			8.88559e-05	0.310583			0.00335012		0.0299078			0.000340726	0.297291
Meningococcal disease (invasive)	biaxsig	Other		0.290902		0.370938					0.196265				0.31486					0.366668
Meningococcal disease (invasive)	ceclor	Other		0.219432		0.00372241		0.10467			0.00917055				0.000645903		0.0540452			0.0056124
Meningococcal disease (invasive)	cilamox	Other		0.0493456		0.195257		0.345486			0.257293				0.24363		0.100824			0.474112
Meningococcal disease (invasive)	meningitis	Other		0.203799	6.11784e-07	0.380531		0.183789	2.22074e-05	0.439928	0.192473	0.000107819		0.0693777	0.136046		0.276921	0.0120148	0.0326388	0.115244	0.149394
Meningococcal disease (invasive)	meningococcal	Other		2.24061e-11		2.26793e-08		0.394125	0.000714114	0.287847	0.0241823	0.00245419			4.56568e-09		0.189808	0.00527724	0.0462023	0.00130371	0.164401
Meningococcal disease (invasive)	roxar	Other		0.00385578
Meningococcal disease (invasive)	rulide	Other		0.000270622		0.414272		0.000201491	0.345486		0.000124962	0.0779205			0.140539		0.0507279	0.0775547		0.000108096	0.0573836
Tuberculosis	TB	Other		8.21508e-05	3.75877e-06	2.3763e-05		5.21003e-07	9.64293e-05	0.01239	8.29399e-05	1.72252e-05		0.160638	0.1648		3.15478e-06	0.0890973	0.147813	0.0350164	0.000378152
Tuberculosis	tuberculosis	Other		0.0118748	0.335559	0.000117217		0.00487819	0.0047653	0.124834	0.471603	1.7827e-07		0.123097	0.107731		0.167151	0.496155	0.322466	0.492219	3.53449e-06
Cholera	cholera	QD		0.190165	0.303335	0.278411		0.418842	0.139996	0.303335	0.342854	0.105242			0.29509		0.130735	0.270402		0.114728	0.269514
Plague	plague	QD
Rabies	rabies	QD
Smallpox	smallpox	QD
Viral haemorrhagic fever (NEC)	viral haemorrhagic fever	QD
Yellow fever	yellow fever	QD		0.107917		0.224842		0.244448	0.316891		0.358429	0.0042479					0.244448
Chlamydial infection	blood test	STI		6.20326e-49	9.73393e-40	1.27107e-29	0.204714	1.87316e-29	3.14278e-42	6.16516e-19	2.18228e-19	1.128e-34		5.1119e-23	1.43511e-28	0.230757	7.42843e-28	8.72188e-29	1.28783e-08	3.27102e-19	3.16167e-31
Chlamydial infection	Chlamydia	STI		1.64871e-12	3.05416e-29	7.12475e-08	0.0480085	2.00168e-20	3.74965e-20	2.74745e-15	9.06063e-07	2.83256e-07		3.20328e-17	2.19903e-08	0.147524	3.2932e-18	9.90282e-15	6.52675e-10	3.86319e-07	6.87201e-08
Donovanosis	donovanosis	STI
Gonococcal infection	cervical mucus	STI		8.20384e-24		3.50275e-19		1.2987e-20	0.000124765		1.48342e-20	2.13198e-10			2.62864e-20		8.0061e-18	0.0392495		1.04153e-16	2.38255e-06
Gonococcal infection	gonococcal	STI		0.0008618
Gonococcal infection	gonorrhea	STI		2.20741e-14		3.0253e-18		6.93747e-21	2.64255e-20		3.05152e-18	3.75667e-21			2.3572e-16		2.71388e-24	0.0904893		2.02321e-14	1.03238e-05
Gonococcal infection	gonorrhoea	STI		2.77654e-10		1.81071e-10		0.06207			2.28965e-06	0.00337802			1.63285e-08		0.0737814			0.000337586	0.214538
Gonococcal infection	staph infection	STI		1.97702e-25	0.107545	1.07114e-22		5.67495e-24	2.65167e-20		1.63616e-23	2.4961e-23		0.464617	8.6683e-21		1.0754e-22	0.0220094		5.46746e-24	9.15381e-12
Gonococcal infection	white discharge	STI		1.78086e-26		7.36902e-21		1.5252e-25	1.88781e-17		6.03141e-29	1.8221e-22			2.43772e-19		1.84573e-23	0.0171755		1.3538e-24	2.16751e-11
Syphilis - congenital	syphilis	STI		0.465732		0.111972		0.000117	0.000232684		0.000523038	0.0282944			0.0647423		0.052158			0.0753282	0.390035
Syphilis < 2 years	syphilis	STI		0.213626		0.356195		1.22228e-08	0.00107036		0.00658586	0.000458253			0.175727		2.59119e-08	0.288298		0.0191965	0.00118582
Syphilis > 2 years or unspecified duration	syphilis	STI		0.0241258		0.204538		0.0288429	0.427011		0.150501	0.0448742			0.0230752		0.297164	4.37235e-12		0.0144934	0.141825
Arbovirus infection (NEC)	arbovirus	VBD		0.406585
Barmah Forest virus infection	"Barmah forest"	VBD		3.55127e-05		8.10972e-05		4.37883e-05			1.57196e-07	2.49214e-06			0.312737		3.37705e-06			8.52624e-08	2.31672e-06
Barmah Forest virus infection	Barmah forest	VBD		4.56371e-06		1.18859e-07		6.6398e-09			0.000446943	1.13747e-05			0.00236483		4.7912e-09			4.39191e-07	1.032e-05
Chikungunya virus infection	Chikungunya	VBD		0.0012992		0.00238742		0.000363466			0.0397509	0.0397509			0.203233		0.0473632			0.33477	0.00215309
Chikungunya virus infection	Dengue	VBD		6.99229e-05	0.025568	0.0014221		0.00176766	0.00629088		0.0109996	0.000538121			0.0488938		0.0130862	0.108955		0.335356	0.00753233
Dengue virus infection	Dengue	VBD		4.71182e-14	0.000258801	2.39704e-09		4.59579e-07	1.04617e-18		6.75243e-15	1.48931e-21		0.066787	5.56211e-10		5.64995e-06	1.08511e-07		1.94103e-09	8.93872e-22
Dengue virus infection	dengue fever	VBD		4.52858e-14	0.000873072	2.83425e-13		2.67955e-12	1.81761e-11		4.38507e-24	4.03444e-23		0.0157948	4.58293e-16		2.71627e-10	5.55271e-07		1.41931e-14	5.03765e-24
Dengue virus infection	dengue fever symptoms	VBD		1.10427e-24		1.05255e-14		9.58879e-11			0.000423602	0.000626501			1.77579e-14		1.91903e-08			0.00041823	0.000213448
Dengue virus infection	dengue mosquito	VBD		3.33339e-11				0.0871031									0.115698
Dengue virus infection	symptoms of dengue	VBD		9.947e-10				0.0824774									0.0655437
Dengue virus infection	symptoms of dengue fever	VBD		1.35701e-05
Japanese encephalitis virus infection	Japanese Encephalitis	VBD		0.311114		0.3714		0.408651			0.408651				0.447879		0.435976
Kunjin virus infection	Kunjin	VBD		0.351713
Kunjin virus infection	West Nile virus	VBD		0.171237		0.220023		0.351713			0.351713				0.425863		0.393916			0.447877
Malaria	african tours	VBD		0.119073		1.28695e-07		0.0248161			0.00357533				6.18278e-05		0.131724			0.336567
Malaria	malaria	VBD		4.46087e-06	9.76404e-08	4.57636e-05		0.00902874	0.0516554	0.000516287	0.00161773	0.00799545		0.271057	0.00249099		0.154796	0.110095	0.274719	0.429715	0.00144469
Murray Valley encephalitis virus infection	Murray Valley	VBD		0.0867448		0.00274442		0.269944	0.139656		0.410657	3.34663e-06			0.000384184		0.371972	0.0619223			9.82986e-07
Murray Valley encephalitis virus infection	Murray Valley encephalitis	VBD		4.83535e-08		0.0268595					9.38254e-07				0.000111551
Ross River virus infection	"Ross River"	VBD		2.92505e-09	0.264187	4.45893e-06		0.00157687	6.05299e-05		5.23883e-09	8.78627e-13		0.415115	2.26556e-08		0.00468702	5.65777e-10		5.85986e-08	1.44796e-13
Ross River virus infection	Barmah forest	VBD		0.00426779		4.83047e-06		0.00710051			0.179861	0.0599181			0.0061391		0.0885993			6.3081e-06	0.00202442
Ross River virus infection	ross river	VBD		3.27699e-10	0.347442	0.00441862		0.00307108	8.56339e-07		1.6514e-08	1.23015e-12		0.0518379	2.69277e-05		0.0172176	1.45088e-14		3.03623e-08	8.70764e-12
Ross River virus infection	ross river fever	VBD		5.18575e-06		4.05454e-11		2.80078e-13	0.00365811		0.00749095	0.0697174			1.87665e-12		1.65289e-11	0.00148313		7.59694e-11	0.121893
Ross River virus infection	ross river fever symptoms	VBD		6.00753e-05		0.00055609		0.372467			0.00369182				0.00953589		0.420271			0.00139727
Ross River virus infection	ross river virus	VBD		8.44476e-08		1.5445e-07		0.00414029	0.0347351		0.0407841	3.22745e-05			0.00494097		0.0255657	0.00850518		1.98861e-08	2.42685e-08
Diphtheria	diphtheria	VPD		0.135532		0.0647261		0.000270959			1.98651e-05	0.395318					0.331625			0.0396657
Haemophilus influenzae type b	haemophilus	VPD		0.0726753		0.175913		0.451924			0.411074				0.417812		0.107767			0.168412
Influenza (laboratory confirmed)	Flu	VPD		0.000360389	8.01042e-05	0.000863338	0.000336388	0.00045489	5.68293e-05	1.60391e-08	0.000669452	5.73397e-06		5.069e-06	0.00788404	0.000945313	0.000162438	6.98705e-05	3.53219e-07	0.000422822	1.89947e-06
Influenza (laboratory confirmed)	flu and pregnancy	VPD		8.03991e-11		2.54761e-06		0.042966			4.96431e-05				9.88118e-07		0.0429684			4.21428e-05
Influenza (laboratory confirmed)	flu contagious	VPD		2.40178e-17		1.33034e-08		0.00746993			1.41739e-06				2.59962e-08		0.0074707			1.48167e-06
Influenza (laboratory confirmed)	flu incubation	VPD		5.28731e-07		0.0017762		0.042966			0.0518294				0.00210027		0.0429684			0.0429506
Influenza (laboratory confirmed)	flu incubation period	VPD		6.53685e-06		0.00177796									0.00211671
Influenza (laboratory confirmed)	flu pregnancy	VPD		2.81113e-11		1.23424e-08		2.57504e-07			3.53822e-10	0.00822318			6.72612e-06		1.30721e-06			4.11139e-11	0.0231547
Influenza (laboratory confirmed)	flu symptoms	VPD		6.43057e-14	1.16622e-05	1.90377e-10		1.50414e-14	3.58336e-13	0.00014569	9.58701e-08	1.71328e-14		9.86908e-05	3.31145e-06		2.91889e-13	3.83757e-22	0.00021419	5.13737e-07	2.44276e-14
Influenza (laboratory confirmed)	flu treatment	VPD		4.74093e-16		6.2659e-12		0.0173414			8.61746e-07				3.26698e-10		0.0248221			1.43079e-06
Influenza (laboratory confirmed)	human temperature	VPD		7.12659e-06		1.10914e-09		2.35353e-07	0.128287		1.00721e-16	2.87322e-05			2.87698e-06		1.20873e-06	0.0733028		8.25257e-17	3.21352e-07
Influenza (laboratory confirmed)	Influenza	VPD		0.452166	9.74217e-13	0.212791		0.0118841	0.00146473	0.010412	0.100195	7.59236e-09		1.53783e-11	0.381521		0.000233606	0.219474	0.00521865	0.0962318	1.12654e-09
Influenza (laboratory confirmed)	influenza a	VPD		3.71987e-23	0.0780543	4.97367e-26		4.71521e-13	3.51565e-05		4.22386e-12	6.34132e-05		0.0513385	4.98575e-21		6.00105e-11	0.000140104		2.4015e-13	6.03278e-05
Influenza (laboratory confirmed)	influenza symptoms	VPD		1.70152e-22		4.34091e-17		1.75808e-07	0.0141127		4.49583e-12	0.0487282			1.08833e-16		1.39521e-07	0.0370895		2.02423e-12	0.0457614
Influenza (laboratory confirmed)	tamiflu	VPD		8.25135e-05	0.0405627	2.36776e-11		8.10396e-07	0.00309469		2.08687e-07	0.000587736		0.0551421	4.5867e-10		1.75649e-06	0.00236804		6.75233e-07	0.00119905
Influenza (laboratory confirmed)	tamiflu side effects	VPD		4.07328e-05		0.00891095									0.0118469
Measles	measles	VPD		0.071095	0.00818706	0.157836		0.019883	4.58158e-10	0.109128	0.207454	0.00834249		3.49364e-08	0.0893286		3.72093e-07	0.0248999	0.408686	0.438014	0.162248
Measles	measles outbreak	VPD		0.000116902		0.0121453					0.0305421				0.016401					0.0176244
Mumps	mumps	VPD		1.53986e-05		7.06148e-09		0.0568432	0.489024		0.0355499	0.21354			4.42644e-05		0.246096	0.051968		0.160525	0.0576412
Pertussis	Pertussis	VPD		1.2953e-19	0.107549	1.21889e-13		9.20812e-15	0.269054		2.07925e-23	2.31708e-09		0.0620034	7.72155e-08		4.45641e-24	0.0629037		1.83463e-25	1.93785e-19
Pertussis	whooping	VPD		3.24009e-42	1.47185e-16	2.44665e-30		1.48301e-26	1.96018e-30	0.000761787	3.40497e-26	7.03991e-27		1.72209e-11	4.15722e-20		1.17723e-34	8.96454e-15	6.28147e-13	1.9071e-35	2.23216e-26
Pertussis	Whooping cough	VPD		2.29926e-41	4.50284e-11	4.8853e-38		2.09566e-24	5.20059e-29	0.000908998	1.14233e-27	7.04432e-14		1.538e-08	2.00975e-23		8.66808e-38	1.19355e-14	1.1025e-12	1.82455e-37	2.38357e-24
Pertussis	whooping cough in adults	VPD		8.74149e-29		2.38492e-21		1.59089e-06	0.0550897		5.83002e-09	0.0109445			4.21498e-10		2.07382e-11	0.0457765		1.45506e-12	7.64358e-07
Pertussis	whooping cough treatment	VPD		6.09356e-16		4.20444e-07					0.373097				3.255e-05					0.329443
Pneumococcal disease (invasive)	alphamox	VPD		0.00570437		0.495175					0.0146708				0.234614					0.00104719
Pneumococcal disease (invasive)	amoxil	VPD		0.000121716		0.0870934		0.0775266			0.0564032	0.0150139			0.436548		0.116719			0.00100309	0.00332189
Pneumococcal disease (invasive)	blood in mucus	VPD		0.0427242		0.0106439		0.121791			0.156696				0.0688656		0.0893366			0.0371424
Pneumococcal disease (invasive)	blood in phlegm	VPD		0.0271015		0.488265					0.0780492				0.249064					0.0428765
Pneumococcal disease (invasive)	bromhexine	VPD		0.0198534		0.0157818									0.0343919
Pneumococcal disease (invasive)	bronchitis	VPD		1.41264e-17	9.22549e-07	4.15363e-10		1.19122e-05	7.3014e-08	0.488265	4.13964e-08	0.000169706		0.365974	3.70265e-07		6.27336e-05	0.00214222	0.271148	7.99981e-10	4.77263e-08
Pneumococcal disease (invasive)	bronchitis contagious	VPD		0.0100022		0.0215127		0.0137036			0.104				0.231205		0.00983899			0.0112612
Pneumococcal disease (invasive)	chest infection	VPD		0.000247133	0.0602555	0.00348115		0.0236746	0.020601		3.99822e-05	0.023465		0.440509	0.178487		0.0809815	0.238675		8.83384e-09	0.0002047
Pneumococcal disease (invasive)	chest infections	VPD		0.00155944		0.00258998		0.0245422			0.000921332				0.00913466		0.0405352			0.000137375
Pneumococcal disease (invasive)	clarithromycin	VPD		0.00324558		0.00184569		0.0490392	0.32096		0.0207579	0.00852942			0.169814		0.0665014	0.37216		0.00046388	0.000415841
Pneumococcal disease (invasive)	codeine linctus	VPD		0.00114084		0.204699					0.0169565				0.303198					0.0106216
Pneumococcal disease (invasive)	cough	VPD		3.52688e-05	0.0109647	0.000121005	0.0332718	0.00223649	0.000777542	0.0323167	0.000309465	0.000490467		0.0109458	0.0299009	0.355917	0.0128926	0.0122409	0.28322	1.72471e-07	4.38082e-08
Pneumococcal disease (invasive)	cough medicine	VPD		0.000406774		2.69128e-05		0.00240207	0.128886		0.0420845	0.00321405			0.00962961		0.00397467	0.332175		0.000896251	3.44307e-05
Pneumococcal disease (invasive)	cough remedies	VPD		0.000183954		0.000225886		0.000852887			0.0924327	0.0169565			0.044152		0.0041453			0.00554786	0.0190956
Pneumococcal disease (invasive)	cough suppressant	VPD		9.54566e-06							0.069944									0.0367767
Pneumococcal disease (invasive)	coughs	VPD		0.00819081		1.20327e-05		3.70547e-05	0.0780492		0.00659386	0.0183846			0.00138511		0.000104628	0.43562		2.95693e-05	0.00101857
Pneumococcal disease (invasive)	demazin	VPD		0.000168505		4.56057e-05		0.000363691			0.041488	0.0697081			0.00468897		0.000451706			0.00168095	0.0455408
Pneumococcal disease (invasive)	dextromethorphan	VPD		0.0216913		0.00520061					0.04726				0.0256258					0.00392875
Pneumococcal disease (invasive)	dextromethorphan hydrobromide	VPD		0.0156329
Pneumococcal disease (invasive)	expectorant	VPD		0.000121303		0.000331421					0.0156329				0.00226602					0.0166085
Pneumococcal disease (invasive)	is pneumonia	VPD		0.000443964		0.0219686		0.00399077			0.0270918	0.0247			0.342044		0.00821299			0.000810756	0.00064549
Pneumococcal disease (invasive)	is pneumonia contagious	VPD		0.0372328		0.0142798					0.164734				0.0973555					0.0372489
Pneumococcal disease (invasive)	linctus	VPD		0.000180488		0.00117387					0.00195018				0.00918628					0.000453753
Pneumococcal disease (invasive)	night sweats	VPD		1.90784e-18		0.000178967		0.0240018	0.18111		0.00551619	0.000808897			0.0176331		0.0400697	0.33643		1.2284e-05	7.67474e-07
Pneumococcal disease (invasive)	phenylephrine hydrochloride	VPD		0.000310763		0.00196417					0.0160532				0.00483557					0.00258228
Pneumococcal disease (invasive)	pholcodine	VPD		0.00427851		0.090014					0.00227332				0.0958966					0.00132963
Pneumococcal disease (invasive)	pleurisy	VPD		3.54187e-08		0.000318697		0.0126649	0.00669775		8.7218e-05	0.035564			0.0429025		0.0192193	0.0771693		3.27165e-08	0.000597932
Pneumococcal disease (invasive)	pneumococcal	VPD		4.07774e-07		0.020743		0.457007			0.00326576				0.243324		0.376943			4.33736e-05
Pneumococcal disease (invasive)	pneumonia	VPD		1.76986e-17	0.0494586	3.50127e-16	0.0550789	3.0843e-09	0.0103719	0.00210805	5.54334e-14	2.28533e-05		0.00423739	2.88286e-11	0.334096	4.01108e-08	0.155058	0.10238	3.39801e-16	3.21703e-06
Pneumococcal disease (invasive)	rikodeine	VPD		0.000521196		0.000715428					0.0517002				0.0223471					0.0140463
Pneumococcal disease (invasive)	roxithromycin	VPD		6.23569e-07		1.09135e-05		0.152858	0.00705339		0.00221753	0.0002515			0.00711259		0.196332	0.111527		5.90588e-06	2.72506e-06
Pneumococcal disease (invasive)	rulide	VPD		1.59324e-08		0.0401406		0.0182196	0.0780492		0.0238442	0.204699			0.212616		0.02973	0.43562		1.70755e-05	0.0891919
Pneumococcal disease (invasive)	sinusitis	VPD		4.04362e-12	0.318845	0.000114239		0.000858973	0.0122528		0.000424236	0.00710222		0.192279	0.00240182		0.00631318	0.126019		7.88763e-06	2.72814e-06
Pneumococcal disease (invasive)	sudafed	VPD		2.56449e-08		0.00960312		0.0601099	0.00147377		0.231402	0.0470743			0.274645		0.147942	0.0521997		0.00164482	0.00185643
Pneumococcal disease (invasive)	symptoms of pneumonia	VPD		0.000919869		0.00244151		0.00103908			0.0104494	0.138234			0.0785441		0.00389315			0.00035885	0.0217179
Poliomyelitis	polio	VPD		0.0456771	0.393969	0.0715819		0.0410356	0.282497		0.041899	0.0209767								0.041899
Rubella	rubella	VPD		0.477101		0.0375732		0.0570402	0.406622		0.00788251	0.451685			0.234276		0.0679841	0.456944		0.0019754	0.28584
Rubella Congenital	rubella	VPD		0.335851		0.183549		0.271791	0.151292		0.179983	0.309543			0.337688			0.387227		0.487364
Tetanus	tetanus	VPD		0.481861	0.065744	0.271999		0.473636	0.340736		0.359925	0.347429			0.455114		0.341652	0.369062		0.273274	0.0790571
Varicella zoster (Chickenpox)	"Chicken pox"	VPD		0.0683425	0.180748	0.282917		0.0107827	0.0303227	0.315382	0.0579994	0.0835894		0.309484			0.00510406	0.00113355	0.432805	0.428174	0.298819
Varicella zoster (Chickenpox)	clarithromycin	VPD		6.72603e-07		0.103501		0.00695451	0.322209		1.90761e-05	0.000457468					0.145688	0.240265		0.00101304	0.00136802
Varicella zoster (Chickenpox)	conjunctivitis	VPD		1.90954e-14	0.0353703	0.0517		5.7481e-12	5.86643e-05		2.08427e-09	0.00787192		0.237997			3.08298e-07	0.000668335		0.00118085	0.0100593
Varicella zoster (Chickenpox)	conjunctivitis contagious	VPD		6.61277e-05		0.301357					0.440379									0.159307
Varicella zoster (Chickenpox)	kalixocin	VPD		0.00781161		0.36622
Varicella zoster (Chickenpox)	pristiq	VPD		0.017958	0.441248	0.236816		0.08699	0.00658031		0.296634	0.050664		0.0862217			0.0788547	0.0379032		0.096028	0.0653652
Varicella zoster (Chickenpox)	shingles	VPD		0.318015	0.216003	0.422362		0.0403309	0.23058	0.203105	0.476312	0.268691		0.2771			0.135851	0.37079	0.166505	0.370877	0.213695
Varicella zoster (Chickenpox)	Varicella	VPD		0.111514		0.497783		0.00568418	0.0547894		0.104814	0.216097					0.211866	0.246751		0.449452	0.415022
Varicella zoster (Shingles)	"Chicken pox"	VPD		5.75082e-08	1.52091e-07	0.133604		9.66248e-05	0.0107765	0.0507354	0.476412	5.24372e-06		0.00112225			0.445177	0.00751628	0.201932	0.262485	4.30452e-05
Varicella zoster (Shingles)	clarithromycin	VPD		7.30372e-15		0.0187394		4.00353e-18	0.0620901		0.00256669	0.000326529					1.11686e-07	0.049627		0.0143874	2.20101e-05
Varicella zoster (Shingles)	conjunctivitis	VPD		1.39441e-06	2.39015e-07	0.0784081		2.99038e-05	2.66596e-11		0.493711	1.23611e-09		1.4633e-05			0.142646	1.29044e-10		0.125403	1.61566e-10
Varicella zoster (Shingles)	conjunctivitis contagious	VPD		1.63706e-17		0.0793978					0.30946									0.0211468
Varicella zoster (Shingles)	kalixocin	VPD		6.71597e-11		0.301268
Varicella zoster (Shingles)	pristiq	VPD		1.44843e-33	0.289555	0.000248897		3.99318e-23	3.22423e-19		6.24332e-06	2.98353e-19		0.395289			6.24012e-10	3.04075e-17		0.000229431	6.32342e-18
Varicella zoster (Shingles)	shingles	VPD		0.255332	0.000120951	0.292206		0.0419254	0.0151956	2.93077e-12	0.21418	0.451229		0.0139006			0.246627	0.0275855	7.59761e-09	0.160878	0.220316
Varicella zoster (Shingles)	Varicella	VPD		0.102175		0.134105		2.42234e-17	0.218522		0.00630003	3.3071e-08					8.97014e-06	0.0906292		0.0491334	1.02762e-08
Varicella zoster (Unspecified)	"Chicken pox"	VPD		1.35234e-05	5.2931e-08	0.239423		0.00458877	0.00978662	0.0591108	0.493347	7.91498e-05		0.218009			0.0452615	0.00208889	0.0427118	0.15979	5.04857e-07
Varicella zoster (Unspecified)	clarithromycin	VPD		7.04524e-19		0.0057449		1.42995e-17	0.0189112		0.00022396	4.20997e-06					5.08535e-15	0.192046		0.00381312	3.19711e-05
Varicella zoster (Unspecified)	conjunctivitis	VPD		3.67809e-11	1.02184e-06	0.0236162		6.96812e-09	7.15889e-16		0.0236123	2.60605e-13		0.209797			6.63568e-07	0.0858218		0.124748	1.1499e-08
Varicella zoster (Unspecified)	conjunctivitis contagious	VPD		3.6349e-20		0.10285					0.037717									0.0495673
Varicella zoster (Unspecified)	kalixocin	VPD		6.76354e-13		0.206295
Varicella zoster (Unspecified)	pristiq	VPD		6.76611e-39	0.0736224	7.34627e-05		1.90687e-28	2.06159e-18		1.07734e-07	1.6108e-18		0.0537863			2.53433e-22	0.000112777		4.42236e-05	1.86391e-12
Varicella zoster (Unspecified)	shingles	VPD		0.349057	0.000135765	0.285649		0.0259272	0.0276133	5.00444e-11	0.235211	0.272014		0.0371904			0.0196861	0.0402836	2.55034e-07	0.102407	0.157029
Varicella zoster (Unspecified)	Varicella	VPD		0.122176		0.219122		4.49625e-18	0.149725		0.00442352	7.22631e-09					2.65771e-15	0.106766		0.0375696	1.48813e-08
Anthrax	anthrax	Zoo		0.462402		0.0322202		0.175317	0.253262		0.237541	0.253037			0.0912041					0.0690348
Australian bat lyssavirus	lyssavirus	Zoo		0.0110081		0.416878		0.401098			0.416881						0.401098
Brucellosis	Brucella	Zoo		0.124088
Brucellosis	brucellosis	Zoo		0.0455736		0.167216		0.205601							0.470921		0.13053
Leptospirosis	cairns flood	Zoo		0.00572222		0.00738545		0.0611075							0.0397395		0.101565
Leptospirosis	flash floods	Zoo		0.314594		0.000149873		0.00738545			0.00738545				0.0118889		0.00735185			0.282999
Leptospirosis	flood	Zoo		0.0190692	0.25534	0.00280878	0.139899	0.00502762	0.0081378	0.370392	0.00246392	0.00493988		0.1882	0.00821546	0.387046	0.00892673	0.0268753	0.14364	0.0350533	0.126279
Leptospirosis	flood damaged cars	Zoo		0.000459944
Leptospirosis	leptospirosis	Zoo		0.174342		0.0274906		0.441627			0.265644	0.0440876			0.395077		0.425706			0.435114	0.284816
Leptospirosis	townsville flood	Zoo		0.0343511		0.00142699		0.00775962							0.0550273		0.0105379
Lyssavirus (NEC)	lyssavirus	Zoo
Ornithosis	psittacosis	Zoo		8.79366e-11
Q fever	"Q fever"	Zoo		0.0572213		0.00421832		0.0183907	0.0756748		0.214527	0.441464			0.00742039		0.0736157	0.481646		0.249899	0.199419
Tularaemia	tularemia	Zoo		0.447877

## Sheet: Cross Correlations 2004-13
Disease	Search Term	Group		Lag								Lead
				-7	-6	-5	-4	-3	-2	-1	0	1	2	3	4	5	6	7
Hepatitis (NEC)	hep	BB		-0.065	0.03	0.108	-0.017	0.078	-0.126	0.117	-0.017	0.048	-0.091	0.069	-0.247	0.139	-0.056	-0.173
Hepatitis (NEC)	hepatitis	BB		0.209	-0.08	0.121	0.016	-0.096	-0.241	-0.096	-0.137	-0.177	-0.032	-0.145	-0.056	-0.121	0.289	-0.08
Hepatitis B (newly acquired)	"hep b"	BB		-0.134	-0.091	-0.148	-0.08	-0.107	-0.261	-0.206	-0.129	-0.033	-0.063	-0.004	-0.132	0.137	0.075	0.27
Hepatitis B (newly acquired)	hep	BB		0.087	0.057	-0.062	0.139	0.063	0.005	-0.047	-0.006	0.11	0.101	-0.072	0.018	-0.155	-0.222	-0.03
Hepatitis B (newly acquired)	hepatitis	BB		0.098	0.087	0.102	0.178	0.08	0.199	0.012	0.122	-0.04	-0.111	-0.018	-0.222	-0.134	-0.259	-0.188
Hepatitis B (newly acquired)	Hepatitis B	BB		0.053	0.022	-0.01	0.213	0.157	0.084	0.046	-0.002	-0.229	-0.13	-0.152	-0.164	-0.074	-0.177	0.013
Hepatitis B (newly acquired)	rheumatology	BB		0.07	0.02	-0.004	0.048	0.102	0.091	0.034	0.078	0.019	-0.093	-0.098	-0.271	-0.066	-0.078	-0.087
Hepatitis B (unspecified)	"hep b"	BB		0.293	0.227	0.172	0.107	0.052	-0.037	-0.055	-0.087	-0.133	-0.131	-0.12	-0.187	-0.224	-0.114	-0.014
Hepatitis B (unspecified)	hep	BB		0.056	0.065	-0.086	-0.05	-0.183	-0.067	-0.019	0.038	0.097	0.064	0.088	0.143	0.004	-0.058	0.148
Hepatitis B (unspecified)	hepatitis	BB		-0.104	0.04	-0.062	-0.038	0.045	0.229	0.156	0.189	0.186	0.151	0.096	-0.019	-0.017	-0.162	-0.059
Hepatitis B (unspecified)	Hepatitis B	BB		-0.021	-0.069	-0.097	-0.015	-0.006	0.003	0.113	0.059	0.025	0.021	-0.005	-0.032	-0.068	-0.098	0.067
Hepatitis B (unspecified)	rheumatology	BB		-0.131	-0.098	-0.123	-0.153	0.022	-0.014	0.004	0.126	0.206	0.151	0.081	0.143	0.096	-0.067	0.002
Hepatitis C (newly acquired)	"hep c"	BB		-0.064	0.056	-0.027	0.098	-0.017	0.028	0.118	0.123	0.003	0.028	0.05	0.028	-0.055	-0.192	-0.055
Hepatitis C (newly acquired)	hep	BB		-0.121	0.032	-0.036	0.103	-0.036	-0.006	0.068	0.097	-0.023	0.092	0.009	-0.089	0.074	-0.151	-0.055
Hepatitis C (newly acquired)	hepatitis	BB		-0.087	0.226	0.145	0.198	-0.146	-0.04	0.046	-0.184	0.056	-0.113	-0.119	0.007	0.037	-0.135	-0.027
Hepatitis C (newly acquired)	Hepatitis C	BB		-0.003	-0.004	0.119	0.183	-0.194	-0.001	0.103	-0.093	0.007	0.017	-0.082	-0.159	-0.018	-0.045	-0.123
Hepatitis C (unspecified)	"hep c"	BB		-0.059	0.088	-0.025	-0.139	-0.093	-0.103	-0.021	-0.001	-0.014	-0.005	0.082	-0.019	0.022	-0.059	0.097
Hepatitis C (unspecified)	hep	BB		-0.082	0.108	0.064	-0.137	-0.12	-0.077	-0.094	-0.097	-0.124	-0.103	0.106	0.016	0.071	-0.059	0.1
Hepatitis C (unspecified)	hepatitis	BB		-0.1	-0.149	-0.077	-0.19	-0.082	-0.053	0.099	0.092	0.032	0.29	0.058	0.221	0.159	0.098	0.06
Hepatitis C (unspecified)	Hepatitis C	BB		-0.087	-0.099	-0.01	-0.099	0.027	-0.024	0.139	0.008	0.066	0.133	0.241	0.092	0.106	0.145	0.071
Hepatitis D	"hep d"	BB
Hepatitis D	e coli infection	BB		0.127	0.271	0.239	0.16	0.193	-0.001	0.125	0.087	-0.045	-0.056	-0.06	0.008	-0.048	-0.177	-0.183
Hepatitis D	hep	BB		-0.038	-0.018	0.031	0.018	0.054	0.069	-0.076	0.033	-0.065	0.114	0.174	-0.009	-0.012	0.091	-0.036
Hepatitis D	hepatitis	BB		0.04	-0.134	-0.071	-0.073	-0.158	-0.024	-0.269	0.012	-0.035	0.028	0.133	0.002	-0.006	0.078	0.139
Hepatitis D	Hepatitis D	BB		-0.125	0.035	0.088	-0.018	0.066	0.108	0.249	0.075	-0.079	0.019	0.008	0.056	-0.036	-0.004	-0.003
Botulism	botulism	GI		0.054	0.118	0.134	0.299	0.067	0.225	0.215	0.093	0.002	-0.086	-0.12	-0.08	-0.065	-0.13	-0.034
Botulism	hives rash	GI		0.106	-0.031	0.025	0.105	0.112	0.094	0.127	0.118	0.121	0.04	0.188	0.084	-0.006	0.029	-0.029
Campylobacteriosis	Campylobacter	GI		0.03	-0.021	-0.026	0.059	0.03	-0.024	0.084	0.153	0.185	0.179	0.181	0.077	0.054	-0.001	0.025
Campylobacteriosis	campylobacteriosis	GI
Campylobacteriosis	Salmonella	GI		-0.006	-0.114	-0.001	-0.072	0.062	0.021	-0.133	-0.004	0.04	-0.02	-0.086	-0.29	-0.211	-0.3	-0.204
Cryptosporidiosis	Cryptosporidiosis	GI		0.011	0.014	0.009	-0.035	-0.056	0.085	0.429	0.784	0.672	0.293	0.117	0.043	0.005	-0.013	-0.021
Cryptosporidiosis	Cryptosporidium	GI		0.104	0.095	0.118	0.078	0.108	0.135	0.268	0.296	0.194	0.096	0.025	-0.037	-0.075	-0.115	-0.103
Haemolytic uraemic syndrome (HUS)	"e coli"	GI		-0.1	-0.18	-0.083	0.028	-0.064	-0.039	-0.021	-0.216	-0.098	0.073	0.142	-0.084	0.111	0.103	0.006
Haemolytic uraemic syndrome (HUS)	haemolytic uraemic syndrome	GI		0.047	-0.094	-0.246	-0.095	0.001	-0.102	-0.045	0.037	-0.221	-0.115	0.107	0.037	-0.142	0.108	0.108
Haemolytic uraemic syndrome (HUS)	hemolytic uremic syndrome	GI
Haemolytic uraemic syndrome (HUS)	HUS	GI		-0.129	-0.033	0.067	-0.071	0.034	0.078	0.016	0.077	-0.051	-0.003	0.119	0.132	0.113	-0.043	-0.12
Hepatitis A	"hep a"	GI		-0.081	-0.008	0.069	0.006	0.084	-0.021	0.078	0.004	-0.084	-0.08	-0.048	-0.09	-0.079	-0.106	-0.203
Hepatitis A	hep	GI		0.047	0.098	0.031	-0.067	-0.156	-0.117	-0.041	-0.083	-0.06	-0.066	-0.029	-0.087	-0.265	-0.206	-0.063
Hepatitis A	hepatitis	GI		0.195	0.148	0.197	0.103	0.001	-0.073	0.072	-0.017	-0.058	-0.017	-0.147	-0.258	-0.185	-0.048	-0.152
Hepatitis A	Hepatitis A	GI		0.109	0.082	0.141	0.079	0.038	0.014	0.218	0.178	0.174	0.089	-0.009	-0.051	0.039	0.075	-0.008
Hepatitis E	"hep e"	GI
Hepatitis E	hep	GI		-0.161	-0.092	0.026	-0.084	0.086	0.033	-0.166	0.162	0.097	0.097	0.188	0.019	0.091	0.145	-0.066
Hepatitis E	hepatitis	GI		-0.074	0.009	0.067	0.042	-0.04	-0.014	-0.059	0.135	0.07	0.104	-0.058	-0.171	0.019	-0.19	-0.067
Hepatitis E	Hepatitis E	GI		0.0420249	0.0109845	0.0413141	-0.0643489	0.109236	-0.253529	0.18286	-0.0540514	0.0303583	-0.0525046	0.00329717	-0.00962735	-0.0423863	-0.00119445	-0.0648196
Listeriosis	listeria	GI		-0.026	-0.026	0.071	0.028	0.085	0.152	0.094	0.051	0.002	0.064	0.176	-0.202	-0.095	0.043	0.026
Listeriosis	listeriosis	GI		-0.008	-0.003	0.063	0.011	0.026	0.128	0.086	0.104	-0.04	-0.065	0.052	-0.177	-0.113	-0.016	0.012
Salmonellosis	Salmonella	GI		-0.105	0.028	-0.031	-0.09	-0.062	0.021	-0.009	0.02	0.046	0.001	-0.127	-0.046	-0.079	-0.159	0.019
Salmonellosis	Salmonellosis	GI		0.071	-0.101	-0.097	0.061	-0.011	-0.008	0.098	0.129	0.052	0.099	-0.032	-0.066	-0.002	-0.002	-0.002
Shigellosis	Shigella	GI		0.139	0.247	0.281	0.336	0.344	0.302	0.239	0.183	0.147	0.173	0.116	0.038	-0.008	-0.059	-0.142
Shigellosis	shigellosis	GI
STEC, VTEC	"e coli"	GI		-0.201	-0.044	-0.082	-0.07	0.017	-0.034	0.079	0.087	0.023	0.055	0.241	0.057	0.117	0.026	-0.013
Typhoid Fever	typhoid	GI		0.009	0.005	0.031	0.213	0.104	-0.05	0.004	0.053	-0.061	0.05	-0.003	-0.034	-0.12	-0.066	-0.106
Typhoid Fever	typhoid fever	GI		0.013	0.057	0.006	0.197	0.129	0.014	-0.046	0.029	0.17	0.123	-0.119	-0.209	-0.114	-0.075	-0.075
Legionellosis	legionella	Other		0.077	-0.008	0.083	0.006	0.117	0.097	0.088	0.226	0.127	0.204	0.062	0.02	0.074	0.045	-0.007
Legionellosis	Legionellosis	Other		0.102	-0.095	0.014	-0.095	0.045	-0.01	-0.068	0.237	0.041	0.347	0.084	-0.002	-0.001	-0.002	-0.003
Legionellosis	legionnaires	Other		0.055	-0.106	0.115	-0.068	0.055	0.059	-0.047	0.3	-0.02	0.313	0.093	-0.021	0.086	0.031	-0.02
Leprosy	leprosy	Other		-0.07	0.028	0.012	0.166	0.137	-0.052	0.092	0.009	-0.06	0.058	-0.108	-0.093	0.119	0.013	-0.054
Meningococcal disease (invasive)	alphamox	Other		-0.151	-0.093	-0.134	-0.066	0.078	0.012	0.094	0.138	0.189	-0.036	0.067	-0.019	0.001	0.004	0.11
Meningococcal disease (invasive)	amoxil	Other		-0.027	0.005	0.008	-0.376	-0.151	-0.03	-0.1	-0.187	-0.087	-0.065	0.027	0.065	0.01	-0.081	-0.09
Meningococcal disease (invasive)	biaxsig	Other		0.181	0.156	0.235	0.288	0.364	0.313	0.272	0.174	0.14	0.108	-0.061	-0.122	-0.209	-0.193	-0.279
Meningococcal disease (invasive)	ceclor	Other		0.003	-0.007	-0.244	-0.156	-0.267	-0.277	-0.202	-0.176	-0.34	-0.256	-0.04	-0.138	-0.064	-0.007	0.087
Meningococcal disease (invasive)	cilamox	Other		-0.17	-0.15	-0.082	-0.009	0.071	0.072	0.194	0.152	0.215	0.143	0.197	0.071	0.111	0.034	0.066
Meningococcal disease (invasive)	meningitis	Other		0.058	0.078	-0.061	0.028	-0.098	-0.112	-0.037	0.117	-0.078	-0.008	0.014	-0.062	0.056	-0.034	0.029
Meningococcal disease (invasive)	meningococcal	Other		0.21	0.12	0.029	0.09	-0.12	-0.087	0.001	0.09	-0.131	-0.148	-0.115	-0.27	-0.193	-0.227	-0.063
Meningococcal disease (invasive)	roxar	Other		-0.121	-0.079	-0.052	0.001	0.003	0.085	0.113	0.083	0.129	0.093	0.033	0.03	0.032	0.008	-0.034
Meningococcal disease (invasive)	rulide	Other		-0.068	0.004	-0.125	0.054	0.211	0.003	0.035	0.171	0.243	0.032	0.099	0.115	0.084	-0.038	0.089
Tuberculosis	TB	Other		-0.07	-0.058	-0.061	-0.146	-0.029	0.137	-0.046	-0.035	0.174	0.054	0.007	0.089	0.165	0.137	0.236
Tuberculosis	tuberculosis	Other		-0.052	0.059	-0.108	-0.028	-0.05	0.108	0.125	0.043	-0.099	0.028	-0.054	0.042	-0.012	0.01	-0.047
Cholera	cholera	QD		-0.139	-0.085	0.029	0.07	0.072	0.298	0.052	0.018	0.108	0.044	0.011	0.121	0.203	0.075	0.012
Plague	plague	QD
Rabies	rabies	QD
Smallpox	smallpox	QD
Viral haemorrhagic fever (NEC)	viral haemorrhagic fever	QD
Yellow fever	yellow fever	QD		0.008	-0.008	-0.023	-0.049	0.033	-0.064	0.092	-0.038	0.031	0.026	-0.102	0.074	-0.056	0.107	-0.036
Chlamydial infection	blood test	STI		-0.277	-0.29	-0.181	-0.299	-0.107	-0.159	-0.233	-0.009	-0.216	-0.146	0.004	-0.006	0.071	0.217	-0.061
Chlamydial infection	Chlamydia	STI		0.202	0.134	0.144	0.054	0.155	0.145	0.099	0.227	0.134	0.083	0.089	0.107	0.121	0.089	0.114
Donovanosis	donovanosis	STI
Gonococcal infection	cervical mucus	STI		0.165	0.191	0.196	0.294	0.323	0.282	0.257	0.278	0.178	0.236	0.296	0.269	0.163	0.065	-0.043
Gonococcal infection	gonococcal	STI		0.113	0.247	0.166	0.161	0.052	0.082	-0.019	0.006	0.154	0.097	0.074	0.13	0.097	0.089	0.155
Gonococcal infection	gonorrhea	STI		-0.053	0.002	0.05	0.152	0.116	0.279	0.237	0.204	0.338	0.415	0.393	0.321	0.421	0.308	0.31
Gonococcal infection	gonorrhoea	STI		-0.039	0.084	-0.022	0.004	-0.005	0.005	-0.018	-0.006	-0.075	-0.006	0	0.022	-0.013	0.054	0.054
Gonococcal infection	staph infection	STI		0.136	0.132	0.185	0.207	0.176	0.07	0.135	0.162	0.247	0.139	0.056	0.144	0.122	0.012	-0.025
Gonococcal infection	white discharge	STI		0.264	0.258	0.2	0.153	0.288	0.262	0.248	0.41	0.298	0.281	0.265	0.147	0.047	0.174	0.033
Syphilis - congenital	syphilis	STI		0.035	-0.109	0.094	0.023	-0.028	-0.052	-0.09	0.039	0.205	-0.016	0.081	0.148	0.143	0.105	0.067
Syphilis < 2 years	syphilis	STI		-0.024	-0.004	-0.082	-0.201	-0.054	-0.077	-0.176	-0.212	-0.221	-0.28	-0.243	-0.251	-0.182	-0.241	-0.148
Syphilis > 2 years or unspecified duration	syphilis	STI		-0.006	0.129	0.033	-0.128	-0.031	0.003	-0.04	0.063	-0.102	-0.235	0.007	-0.037	-0.099	-0.18	0.022
Arbovirus infection (NEC)	arbovirus	VBD		0.198	0.179	0.302	0.099	-0.012	0.035	-0.041	0.07	0.1	0.06	0.118	-0.047	-0.016	0.062	-0.041
Barmah Forest virus infection	"Barmah forest"	VBD		-0.023	-0.072	-0.084	-0.055	-0.016	0.081	0.173	0.263	0.238	0.253	0.231	0.219	0.218	0.218	0.176
Barmah Forest virus infection	Barmah forest	VBD		0.069	0.09	0.081	0.105	0.117	0.178	0.256	0.327	0.259	0.257	0.233	0.202	0.155	0.158	0.157
Chikungunya virus infection	Chikungunya	VBD		0.238	0.269	0.306	0.385	0.404	0.345	0.381	0.237	0.204	0.151	0.078	-0.069	-0.055	0	0.025
Chikungunya virus infection	Dengue	VBD		-0.024	0.024	0.059	0.194	0.077	0.165	0.194	0.328	0.217	0.165	0.18	0.174	0.201	0.051	0.035
Dengue virus infection	Dengue	VBD		-0.107	0.005	0.105	0.234	0.302	0.442	0.602	0.649	0.488	0.237	0.058	-0.118	-0.198	-0.243	-0.253
Dengue virus infection	dengue fever	VBD		-0.076	0.035	0.125	0.232	0.265	0.385	0.562	0.625	0.469	0.214	0.051	-0.114	-0.188	-0.226	-0.239
Dengue virus infection	dengue fever symptoms	VBD		-0.186	-0.1	-0.029	0.089	0.205	0.347	0.488	0.551	0.388	0.142	0.011	-0.066	-0.107	-0.16	-0.175
Dengue virus infection	dengue mosquito	VBD		-0.008	0.002	-0.058	-0.059	-0.026	0.094	0.323	0.596	0.613	0.33	0.086	-0.023	-0.051	-0.073	-0.036
Dengue virus infection	symptoms of dengue	VBD		0.073	0.139	0.191	0.202	0.176	0.22	0.447	0.593	0.462	0.16	-0.058	-0.144	-0.21	-0.199	-0.202
Dengue virus infection	symptoms of dengue fever	VBD		0.033	0.044	0.073	0.066	0.021	0.11	0.383	0.458	0.316	0.087	0.023	-0.047	-0.098	-0.051	-0.095
Japanese encephalitis virus infection	Japanese Encephalitis	VBD		-0.051	-0.035	-0.03	-0.041	-0.088	-0.076	-0.07	-0.081	-0.059	0.003	0.125	-0.042	-0.06	-0.038	-0.062
Kunjin virus infection	Kunjin	VBD		0	0	-0.126	0	-0.126	0	0.251	0	-0.126	0	0	0	0	0	0.251
Kunjin virus infection	West Nile virus	VBD		0.085	-0.011	-0.092	-0.164	-0.06	-0.018	0.044	0.059	0.09	0.096	-0.066	-0.133	-0.073	-0.022	0.093
Malaria	african tours	VBD		-0.002	-0.044	0.022	0.101	0.154	0.021	0.003	-0.024	-0.031	-0.164	-0.072	-0.148	-0.178	-0.168	-0.148
Malaria	malaria	VBD		0.052	-0.079	-0.003	-0.041	0.149	0.357	0.197	-0.09	-0.108	0.156	0.055	-0.081	0.02	0.12	0.16
Murray Valley encephalitis virus infection	Murray Valley	VBD		-0.085	-0.049	-0.078	-0.058	0.038	0.21	0.245	0.267	0.204	0.09	0.058	0.026	0.117	0.035	0.049
Murray Valley encephalitis virus infection	Murray Valley encephalitis	VBD		0	0	-0.028	-0.009	-0.036	0.465	0.481	0.774	0.237	0.044	-0.103	-0.096	-0.009	-0.017	0.057
Ross River virus infection	"Ross River"	VBD		0.077	0.112	0.107	0.148	0.282	0.52	0.791	0.822	0.593	0.27	-0.005	-0.123	-0.156	-0.181	-0.191
Ross River virus infection	Barmah forest	VBD		-0.137	-0.105	-0.113	-0.117	-0.022	0.11	0.292	0.418	0.425	0.369	0.314	0.274	0.226	0.219	0.217
Ross River virus infection	ross river	VBD		0.047	0.074	0.077	0.101	0.234	0.492	0.781	0.846	0.648	0.337	0.058	-0.065	-0.109	-0.142	-0.164
Ross River virus infection	ross river fever	VBD		0.105	0.103	0.081	0.072	0.215	0.468	0.746	0.747	0.491	0.159	-0.062	-0.139	-0.157	-0.172	-0.171
Ross River virus infection	ross river fever symptoms	VBD		-0.045	0.02	0.044	0.024	0.018	0.068	0.195	0.341	0.377	0.289	0.184	0.103	0.02	-0.034	-0.053
Ross River virus infection	ross river virus	VBD		0.037	0.081	0.108	0.166	0.299	0.516	0.742	0.781	0.577	0.263	0.048	-0.059	-0.148	-0.188	-0.21
Diphtheria	diphtheria	VPD		-0.037	-0.048	-0.002	0.041	0.002	0	0.21	0.04	-0.044	-0.12	-0.07	0.02	-0.006	0.075	-0.025
Haemophilus influenzae type b	haemophilus	VPD		0.132	0.11	0.192	0.081	0.137	0.171	0.143	0.045	0.169	-0.036	0.003	-0.069	-0.15	-0.228	-0.214
Influenza (laboratory confirmed)	Flu	VPD		0.064	0.041	0.054	0.087	0.116	0.147	0.322	0.603	0.79	0.644	0.274	-0.031	-0.081	-0.06	-0.062
Influenza (laboratory confirmed)	flu and pregnancy	VPD		0.217	0.213	0.194	0.181	0.152	0.149	0.385	0.786	0.677	0.246	-0.005	-0.137	-0.148	-0.126	-0.113
Influenza (laboratory confirmed)	flu contagious	VPD		0.018	0.009	0.008	0.003	0.014	0.142	0.623	0.932	0.558	0.159	-0.016	-0.035	-0.013	-0.011	-0.011
Influenza (laboratory confirmed)	flu incubation	VPD		0.018	0.037	0.101	0.121	0.137	0.264	0.612	0.848	0.65	0.301	0.077	-0.025	-0.039	-0.046	-0.081
Influenza (laboratory confirmed)	flu incubation period	VPD		0.012	0.002	-0.001	-0.001	0.028	0.2	0.657	0.886	0.611	0.279	0.103	-0.011	-0.034	-0.024	-0.02
Influenza (laboratory confirmed)	flu pregnancy	VPD		0.088	0.033	0.056	0.116	0.162	0.178	0.468	0.847	0.651	0.285	-0.039	-0.117	-0.03	0.023	0.005
Influenza (laboratory confirmed)	flu symptoms	VPD		0.039	0.028	0.034	0.056	0.091	0.181	0.462	0.766	0.792	0.48	0.118	-0.051	-0.062	-0.047	-0.044
Influenza (laboratory confirmed)	flu treatment	VPD		0.147	0.135	0.12	0.145	0.23	0.233	0.423	0.679	0.595	0.475	0.259	-0.013	-0.147	-0.154	-0.139
Influenza (laboratory confirmed)	human temperature	VPD		-0.085	-0.01	0.041	0.063	0.002	0.031	0.292	0.386	0.261	0.058	-0.043	-0.031	-0.006	-0.05	-0.067
Influenza (laboratory confirmed)	Influenza	VPD		0.016	0.012	0.015	0.02	0.036	0.068	0.234	0.404	0.366	0.308	0.149	-0.021	-0.068	-0.06	-0.059
Influenza (laboratory confirmed)	influenza a	VPD		0.017	0.02	0.019	0.014	0.012	0.036	0.159	0.26	0.139	0.108	0.019	-0.039	-0.043	-0.035	-0.032
Influenza (laboratory confirmed)	influenza symptoms	VPD		0.012	0.008	0.008	0.008	0	0.042	0.222	0.368	0.263	0.149	0.016	-0.037	-0.029	-0.021	-0.024
Influenza (laboratory confirmed)	tamiflu	VPD		0.022	0.014	0.03	0.06	0.081	0.168	0.372	0.558	0.491	0.422	0.248	0.012	-0.043	-0.028	-0.034
Influenza (laboratory confirmed)	tamiflu side effects	VPD		0.004	0	-0.001	0.002	0.047	0.261	0.736	0.851	0.551	0.225	-0.003	-0.043	-0.025	-0.019	-0.019
Measles	measles	VPD		-0.11	-0.208	-0.18	-0.038	0.052	0.08	0.255	0.192	0.172	0.124	0.119	0.013	-0.067	-0.026	0.048
Measles	measles outbreak	VPD		-0.023	-0.058	-0.202	-0.164	-0.072	-0.074	-0.056	-0.142	-0.091	-0.087	-0.062	-0.018	-0.16	-0.069	0.037
Mumps	mumps	VPD		-0.07	0.028	0.158	0.157	0.299	0.393	0.493	0.524	0.487	0.396	0.314	0.188	0.106	0.021	-0.088
Pertussis	Pertussis	VPD		0.167	0.244	0.362	0.482	0.534	0.577	0.618	0.609	0.57	0.479	0.366	0.248	0.134	0.002	-0.113
Pertussis	whooping	VPD		0.325	0.443	0.586	0.713	0.796	0.839	0.877	0.892	0.809	0.687	0.551	0.393	0.253	0.132	-0.001
Pertussis	Whooping cough	VPD		0.315	0.431	0.57	0.693	0.784	0.829	0.87	0.886	0.798	0.669	0.544	0.382	0.238	0.126	-0.004
Pertussis	whooping cough in adults	VPD		0.315	0.421	0.521	0.619	0.674	0.717	0.738	0.714	0.661	0.594	0.517	0.419	0.322	0.267	0.217
Pertussis	whooping cough treatment	VPD		0.309	0.422	0.504	0.587	0.616	0.657	0.645	0.618	0.511	0.4	0.324	0.226	0.097	-0.006	-0.055
Pneumococcal disease (invasive)	alphamox	VPD		0.105	0.079	0.096	0.05	0.063	0.089	0.12	0.237	0.011	0.041	0.121	-0.026	-0.045	0.048	-0.023
Pneumococcal disease (invasive)	amoxil	VPD		-0.223	-0.111	-0.17	-0.191	-0.24	-0.218	-0.363	-0.156	-0.224	-0.17	0.006	-0.053	-0.024	-0.072	0.026
Pneumococcal disease (invasive)	blood in mucus	VPD		-0.002	0.109	0.058	0.056	0.093	0.197	0.306	0.152	0.106	0.187	0.03	0.122	0.25	0.172	0.265
Pneumococcal disease (invasive)	blood in phlegm	VPD		0.343	0.311	0.258	0.281	0.198	0.187	0.218	0.277	0.251	0.175	0.114	0.16	0.006	0.058	0.073
Pneumococcal disease (invasive)	bromhexine	VPD		0.332	0.281	0.246	0.286	0.269	0.291	0.299	0.3	0.283	0.108	0.143	0.07	-0.007	0.031	0.048
Pneumococcal disease (invasive)	bronchitis	VPD		0.188	0.087	0.122	0.011	0.068	0.013	0.019	0.278	0.154	-0.027	0.092	-0.075	-0.179	-0.07	-0.191
Pneumococcal disease (invasive)	bronchitis contagious	VPD		0.171	0.049	0.116	0.055	0.105	0.094	0.138	0.164	0.141	0.102	0.073	0.085	0.067	0.194	0.12
Pneumococcal disease (invasive)	chest infection	VPD		-0.123	-0.43	-0.211	-0.241	-0.295	-0.221	-0.212	-0.092	-0.138	-0.103	0.015	-0.133	-0.065	0.122	-0.153
Pneumococcal disease (invasive)	chest infections	VPD		0.024	-0.03	-0.14	-0.108	0.048	0	0.154	0.207	-0.014	-0.02	0.035	0.031	0.052	0.177	0.181
Pneumococcal disease (invasive)	clarithromycin	VPD		0.079	0.08	0.086	0.121	0.119	0.074	0.157	0.161	0.221	0.244	0.206	0.221	0.211	0.172	0.237
Pneumococcal disease (invasive)	codeine linctus	VPD		0.278	0.161	0.218	0.179	0.223	0.196	0.181	0.22	0.138	0.127	0.192	0.138	0.158	0.21	0.123
Pneumococcal disease (invasive)	cough	VPD		0.292	0.178	0.191	0.215	0.221	0.146	0.224	0.296	0.207	0.231	0.223	0.156	0.09	0.174	0.143
Pneumococcal disease (invasive)	cough medicine	VPD		-0.001	0.004	0.162	0.051	0.23	0.037	0.049	0.071	0.047	0.197	0.229	0.254	0.176	0.169	0.074
Pneumococcal disease (invasive)	cough remedies	VPD		0.111	0.122	0.156	0.114	0.205	0.138	0.341	0.362	0.154	0.363	0.237	0.12	0.192	0.136	0.165
Pneumococcal disease (invasive)	cough suppressant	VPD		0.132	0.123	0.274	0.172	0.194	0.223	0.216	0.289	0.249	0.242	0.156	0.096	0.075	0.087	-0.002
Pneumococcal disease (invasive)	coughs	VPD		-0.085	-0.083	-0.09	-0.164	-0.024	-0.096	-0.074	0.054	0.019	0.044	0.126	0.019	0.018	0.04	0.027
Pneumococcal disease (invasive)	demazin	VPD		-0.141	-0.007	-0.033	0.053	0.042	0.026	-0.016	-0.001	-0.087	-0.089	-0.003	0.13	0.035	0.024	0.171
Pneumococcal disease (invasive)	dextromethorphan	VPD		-0.06	-0.059	-0.062	0.024	-0.024	0.04	0.081	0.101	-0.016	-0.015	0.085	0.024	0.198	0.12	0.095
Pneumococcal disease (invasive)	dextromethorphan hydrobromide	VPD		-0.029	0.023	0.09	-0.045	0.049	-0.077	0.059	0.066	-0.056	0.023	0.037	-0.08	0.05	0.021	-0.086
Pneumococcal disease (invasive)	expectorant	VPD		0.049	-0.065	0.015	0.071	0.078	0.101	-0.079	0.196	0.088	-0.017	0.144	0.225	0.094	0.265	0.132
Pneumococcal disease (invasive)	is pneumonia	VPD		0.18	0.075	0.148	0.138	0.132	0.164	0.224	0.274	0.173	0.188	0.275	0.204	0.133	0.211	0.116
Pneumococcal disease (invasive)	is pneumonia contagious	VPD		0.249	0.247	0.264	0.26	0.258	0.183	0.211	0.289	0.255	0.242	0.255	0.123	0.095	0.097	0.005
Pneumococcal disease (invasive)	linctus	VPD		0.205	0.027	0.116	0.116	-0.047	0.136	0.201	0.037	0.068	0.107	0.121	0.059	0.121	0.136	0.046
Pneumococcal disease (invasive)	night sweats	VPD		0.17	0.186	0.109	0.142	0.142	0.082	0.178	0.003	0.066	-0.02	-0.111	-0.155	-0.25	-0.141	-0.212
Pneumococcal disease (invasive)	phenylephrine hydrochloride	VPD		0.075	0.08	-0.026	0.03	-0.057	0.073	0.331	0.111	0.227	0.153	0.109	0.056	0.139	0.105	0.202
Pneumococcal disease (invasive)	pholcodine	VPD		0.093	0.167	0.099	0.228	-0.051	0.055	0.057	0.017	0.027	0.221	0.201	0.154	0.091	0.05	0.089
Pneumococcal disease (invasive)	pleurisy	VPD		-0.259	-0.252	-0.309	-0.263	-0.27	-0.312	-0.225	-0.13	-0.159	-0.05	-0.157	-0.081	-0.113	-0.167	-0.059
Pneumococcal disease (invasive)	pneumococcal	VPD		0.391	0.413	0.48	0.457	0.444	0.411	0.327	0.244	0.158	0.105	0.05	-0.018	-0.144	-0.118	-0.134
Pneumococcal disease (invasive)	pneumonia	VPD		0.245	0.117	0.106	0.125	0.016	0.057	0.14	0.397	0.363	0.303	0.301	0.247	0.095	0.274	0.2
Pneumococcal disease (invasive)	rikodeine	VPD		0.132	0.113	0.093	0.082	0.113	0.097	0.033	0.18	0.03	0.085	0.158	0.174	0.1	0.209	0.143
Pneumococcal disease (invasive)	roxithromycin	VPD		-0.254	-0.145	-0.147	-0.24	-0.122	-0.213	-0.222	-0.102	-0.19	-0.112	-0.048	-0.037	0.014	-0.005	-0.01
Pneumococcal disease (invasive)	rulide	VPD		-0.241	-0.354	-0.374	-0.366	-0.396	-0.424	-0.319	-0.244	-0.386	-0.253	-0.338	-0.151	-0.188	-0.082	-0.076
Pneumococcal disease (invasive)	sinusitis	VPD		0.097	0.029	0.061	0.074	-0.028	-0.105	-0.013	0.001	-0.237	-0.189	-0.153	-0.397	-0.28	-0.207	-0.278
Pneumococcal disease (invasive)	sudafed	VPD		-0.054	-0.134	-0.228	-0.196	-0.304	-0.375	-0.311	-0.224	-0.281	-0.247	-0.31	-0.292	-0.319	-0.213	-0.124
Pneumococcal disease (invasive)	symptoms of pneumonia	VPD		0.308	0.163	0.189	0.156	0.163	0.024	0.16	0.362	0.317	0.309	0.31	0.168	0.054	0.128	-0.005
Poliomyelitis	polio	VPD		0.091	-0.009	0.005	0.023	-0.054	0.023	0.082	0.603	-0.014	-0.086	-0.113	-0.014	-0.073	-0.059	-0.032
Rubella	rubella	VPD		-0.042	-0.022	-0.153	-0.039	-0.206	0.191	0.027	-0.048	-0.054	-0.051	0.105	-0.021	-0.083	-0.06	0.075
Rubella Congenital	rubella	VPD		0.152	0.152	0.091	0.018	-0.121	0.134	-0.028	-0.134	-0.187	-0.106	0.119	-0.209	-0.017	-0.085	-0.002
Tetanus	tetanus	VPD		-0.012	-0.027	0.012	0.058	0.114	0.138	0.167	-0.159	0.007	-0.071	0.05	-0.084	0.109	0.103	-0.049
Varicella zoster (Chickenpox)	"Chicken pox"	VPD		-0.271	-0.265	-0.217	-0.153	-0.115	0.11	0.154	0.131	0.26	0.205	0.201	0.156	0.135	0.144	0.245
Varicella zoster (Chickenpox)	clarithromycin	VPD		0.224	0.126	0.131	0.006	-0.011	-0.032	-0.042	-0.007	-0.102	-0.07	-0.165	-0.199	-0.216	-0.04	-0.047
Varicella zoster (Chickenpox)	conjunctivitis	VPD		-0.093	-0.059	-0.034	-0.061	0.133	0.018	0.128	0.081	0.095	-0.015	-0.013	-0.077	-0.027	-0.092	-0.054
Varicella zoster (Chickenpox)	conjunctivitis contagious	VPD		-0.154	-0.122	-0.023	-0.059	0.043	0.123	0.229	0.252	0.306	0.293	0.268	0.254	0.229	0.222	0.157
Varicella zoster (Chickenpox)	kalixocin	VPD		-0.041	-0.063	-0.129	-0.221	-0.245	-0.129	-0.023	0.063	0.133	0.208	0.141	0.103	0.031	-0.022	-0.12
Varicella zoster (Chickenpox)	pristiq	VPD		0.31	0.271	0.238	0.234	0.133	0.165	0.077	0.006	-0.019	-0.096	-0.149	-0.175	-0.222	-0.145	-0.075
Varicella zoster (Chickenpox)	shingles	VPD		-0.153	-0.2	-0.058	-0.088	0.031	0.067	0.204	0.188	0.119	0.115	0.024	0.055	0.066	-0.012	0.044
Varicella zoster (Chickenpox)	Varicella	VPD		-0.015	-0.175	-0.073	-0.168	-0.228	-0.176	-0.162	-0.151	0.016	0.016	0.1	0.053	0.071	0.194	0.141
Varicella zoster (Shingles)	"Chicken pox"	VPD		-0.257	-0.12	-0.148	-0.079	0.023	0.07	0.051	0.03	0.174	0.187	0.135	0.117	0.145	0.033	0.245
Varicella zoster (Shingles)	clarithromycin	VPD		0.095	0.016	0.03	-0.123	-0.104	-0.221	-0.169	-0.121	-0.053	-0.125	-0.012	-0.005	-0.005	0.099	0.023
Varicella zoster (Shingles)	conjunctivitis	VPD		-0.112	-0.039	0.015	-0.106	-0.155	-0.167	-0.104	-0.038	0.089	-0.035	-0.008	0.017	-0.032	-0.062	-0.098
Varicella zoster (Shingles)	conjunctivitis contagious	VPD		-0.184	-0.266	-0.136	-0.077	-0.129	-0.123	0.051	0.003	0.138	0.246	0.296	0.267	0.35	0.406	0.242
Varicella zoster (Shingles)	kalixocin	VPD		-0.014	-0.081	-0.059	0.02	-0.238	-0.169	-0.063	-0.03	0.077	0.227	0.122	0.02	0.098	0.07	-0.152
Varicella zoster (Shingles)	pristiq	VPD		0.248	0.286	0.163	0.127	0.107	0.08	-0.003	0.036	-0.025	-0.054	-0.044	-0.119	-0.147	-0.137	-0.106
Varicella zoster (Shingles)	shingles	VPD		-0.067	-0.12	0.007	-0.018	-0.008	0.116	0.045	-0.005	0.061	-0.047	-0.078	-0.09	-0.051	-0.085	0.022
Varicella zoster (Shingles)	Varicella	VPD		0.035	-0.086	-0.178	-0.248	-0.034	-0.134	0.017	0.049	-0.047	-0.016	0.203	-0.037	-0.097	0.07	0.107
Varicella zoster (Unspecified)	"Chicken pox"	VPD		0.051	0.061	0.004	0.057	0.051	0.082	0.083	0.029	0.111	0.046	0.044	0.019	-0.014	-0.081	0.046
Varicella zoster (Unspecified)	clarithromycin	VPD		-0.097	-0.1	-0.142	-0.239	-0.204	-0.165	-0.249	-0.105	-0.316	-0.243	-0.279	-0.351	-0.366	-0.285	-0.375
Varicella zoster (Unspecified)	conjunctivitis	VPD		0.243	0.168	0.226	0.105	0.265	0.134	0.091	0.023	-0.039	-0.155	-0.2	-0.286	-0.393	-0.219	-0.337
Varicella zoster (Unspecified)	conjunctivitis contagious	VPD		0.026	-0.086	-0.025	-0.086	-0.08	-0.066	-0.085	-0.122	-0.14	-0.19	-0.265	-0.194	-0.27	-0.193	-0.251
Varicella zoster (Unspecified)	kalixocin	VPD		-0.022	-0.039	-0.11	-0.114	-0.129	-0.039	-0.04	-0.035	-0.012	-0.029	-0.075	-0.074	-0.063	-0.117	-0.081
Varicella zoster (Unspecified)	pristiq	VPD		0.439	0.499	0.495	0.618	0.541	0.686	0.606	0.559	0.458	0.322	0.258	0.151	0.062	0.003	0.019
Varicella zoster (Unspecified)	shingles	VPD		-0.046	-0.059	-0.174	0.008	-0.036	-0.081	-0.176	0.031	-0.168	-0.109	-0.213	-0.128	-0.099	-0.139	-0.262
Varicella zoster (Unspecified)	Varicella	VPD		0.011	-0.096	-0.102	-0.203	-0.108	-0.14	-0.174	-0.142	-0.217	-0.134	-0.122	-0.105	-0.064	0.027	0.01
Anthrax	anthrax	Zoo		-0.049	-0.042	-0.038	-0.27	-0.156	-0.049	0.128	0.055	-0.052	-0.014	-0.021	-0.024	-0.038	-0.049	-0.031
Australian bat lyssavirus	lyssavirus	Zoo		0.025	0.036	0.461	0.214	0.016	0.102	0.408	0.333	0.258	0.183	0.109	0.032	0.034	-0.105	0.03
Brucellosis	Brucella	Zoo		-0.003	0.087	-0.058	-0.141	0.009	-0.163	-0.037	-0.044	0.042	-0.21	-0.038	-0.005	-0.054	-0.082	-0.075
Brucellosis	brucellosis	Zoo		0.045	-0.019	0.035	0.079	0.068	0.019	0.165	0.072	0.064	0.078	0.119	0.078	0.074	0.071	0.022
Leptospirosis	cairns flood	Zoo		0.08	0.09	0.099	0.139	0.109	0.129	0.428	0.759	0.578	0.193	0.108	0.018	-0.009	-0.027	-0.066
Leptospirosis	flash floods	Zoo		0.033	0.082	0.13	0.135	0.182	0.101	0.231	0.62	0.431	0.213	0.044	0.078	0.039	0.036	-0.033
Leptospirosis	flood	Zoo		0.026	0.059	0.103	0.13	0.151	0.076	0.169	0.579	0.481	0.278	0.07	0.037	0.027	0.034	-0.031
Leptospirosis	flood damaged cars	Zoo		0.081	0.116	0.134	0.143	0.245	0.333	0.505	0.696	0.459	0.216	0.046	0.018	-0.003	-0.016	-0.047
Leptospirosis	leptospirosis	Zoo		-0.076	-0.067	0.033	0.094	0.26	0.097	-0.006	0.046	0.056	0.074	0.079	0.14	0.085	0.051	0.005
Leptospirosis	townsville flood	Zoo		0.037	0.076	0.116	0.187	0.161	0.151	0.418	0.733	0.448	0.168	0.067	-0.041	-0.002	-0.009	-0.046
Lyssavirus (NEC)	lyssavirus	Zoo
Ornithosis	psittacosis	Zoo		-0.202	-0.152	-0.12	-0.059	-0.074	-0.1	-0.161	-0.217	-0.066	-0.078	-0.038	-0.107	0.038	-0.044	0.014
Q fever	"Q fever"	Zoo		-0.029	-0.059	-0.185	-0.225	-0.124	0.075	-0.044	-0.231	-0.295	-0.202	0.017	0.007	-0.097	-0.166	-0.104
Tularaemia	tularemia	Zoo		0	0	0	0	0	0	0.707	0	0	0	0	-0.354	0	0	0
	Upper Confidence Limit			0.202	0.202	0.2	0.2	0.198	0.198	0.196	0.196	0.196	0.198	0.198	0.2	0.2	0.202	0.202
	Lower Confidence Limit			-0.202	-0.202	-0.2	-0.2	-0.198	-0.198	-0.196	-0.196	-0.196	-0.198	-0.198	-0.2	-0.2	-0.202	-0.202
	Confidence intervals for Chikungunya (time series were only 69 months long - began 01/2008)
	Upper Confidence Limit			0.282	0.28	0.278	0.274	0.272	0.27	0.268	0.264	0.268	0.27	0.272	0.274	0.278	0.28	0.282
	Lower Confidence Limit			-0.282	-0.28	-0.278	-0.274	-0.272	-0.27	-0.268	-0.264	-0.268	-0.27	-0.272	-0.274	-0.278	-0.28	-0.282
	Confidence intervals for Varicella zoster (chickenpox, shingles and unspecified; time series were only 93 months long - began 01/2006)
	Upper Confidence Limit			0.232	0.23	0.23	0.228	0.226	0.226	0.224	0.222	0.224	0.226	0.226	0.228	0.23	0.23	0.232
	Lower Confidence Limit			-0.232	-0.23	-0.23	-0.228	-0.226	-0.226	-0.224	-0.222	-0.224	-0.226	-0.226	-0.228	-0.23	-0.23	-0.232

## Sheet: Cross Correlations 2009-13
Disease	Search Term	Group		Lag								Lead
				-7	-6	-5	-4	-3	-2	-1	0	1	2	3	4	5	6	7
Hepatitis (NEC)	hep	BB
Hepatitis (NEC)	hepatitis	BB
Hepatitis B (newly acquired)	"hep b"	BB		0.005	0.139	0.006	0.098	-0.102	-0.249	-0.38	-0.212	0.126	-0.082	0.114	-0.241	-0.001	-0.055	-0.048
Hepatitis B (newly acquired)	hep	BB		0.117	0.315	-0.009	0.083	0.001	-0.079	0.065	-0.395	0.162	-0.008	-0.123	0.096	-0.303	-0.252	-0.061
Hepatitis B (newly acquired)	hepatitis	BB		0.177	0.081	0.335	0.364	0.081	0.362	0.212	0.258	0.166	0.134	-0.139	-0.092	-0.176	-0.229	-0.214
Hepatitis B (newly acquired)	Hepatitis B	BB		0.345	0.093	0.148	0.231	0.181	0.329	0.035	0.026	-0.197	-0.033	-0.154	-0.362	-0.168	-0.214	-0.087
Hepatitis B (newly acquired)	rheumatology	BB		0.042	0.083	-0.043	0.015	-0.127	-0.18	-0.087	0.03	-0.207	0.046	-0.146	-0.19	-0.029	-0.153	0.227
Hepatitis B (unspecified)	"hep b"	BB		0.19	0.069	0.177	-0.193	-0.111	-0.032	-0.13	-0.071	0.089	-0.19	0.06	-0.086	-0.343	0.057	-0.174
Hepatitis B (unspecified)	hep	BB		0.111	0.113	0.053	0.037	-0.117	0.036	-0.09	-0.069	0.338	0.166	-0.03	0.099	-0.199	-0.173	-0.043
Hepatitis B (unspecified)	hepatitis	BB		0.04	0.034	-0.011	0.074	0.012	0.202	0.163	0.273	0.561	0.15	0.117	0.082	0.065	-0.026	0.037
Hepatitis B (unspecified)	Hepatitis B	BB		0.147	-0.072	0.175	0.205	0.225	0.142	0.205	0.251	0.227	-0.174	0.009	0.083	-0.071	0.025	-0.002
Hepatitis B (unspecified)	rheumatology	BB		0.117	-0.041	0.077	0.061	0.148	-0.079	-0.027	0.189	0.147	-0.152	-0.177	-0.017	-0.05	-0.034	0.042
Hepatitis C (newly acquired)	"hep c"	BB		0.128	0.193	0.052	0.123	0.043	-0.022	0.127	0.038	-0.116	0.029	-0.298	-0.151	-0.289	-0.328	-0.023
Hepatitis C (newly acquired)	hep	BB		-0.017	0.093	0.047	0.092	0.07	0.013	0.107	0.243	0.028	0.245	-0.23	-0.16	-0.016	-0.145	0.123
Hepatitis C (newly acquired)	hepatitis	BB		0.092	0.232	0.05	0.23	-0.015	0.151	0.227	0.115	0.097	-0.012	-0.134	-0.111	-0.118	-0.221	0.077
Hepatitis C (newly acquired)	Hepatitis C	BB		0.188	0.163	0.088	0.269	-0.117	0.099	0.166	0.166	0.117	-0.012	-0.212	-0.138	-0.278	-0.26	-0.143
Hepatitis C (unspecified)	"hep c"	BB		-0.022	0.178	0.167	0.249	0.167	0.154	0.312	0.275	0.258	0.311	0.171	0.276	0.179	-0.035	0.044
Hepatitis C (unspecified)	hep	BB		-0.041	0.094	0.149	0.025	0.056	0.1	0.01	0.055	0.035	0.186	0.152	0.213	0.047	-0.095	-0.003
Hepatitis C (unspecified)	hepatitis	BB		-0.17	-0.112	-0.115	-0.134	-0.132	-0.068	0.004	0.15	0.458	0.464	0.375	0.412	0.35	0.253	0.21
Hepatitis C (unspecified)	Hepatitis C	BB		-0.077	-0.058	-0.045	0.017	-0.012	0.137	0.125	0.128	0.424	0.501	0.389	0.412	0.414	0.346	0.269
Hepatitis D	"hep d"	BB
Hepatitis D	e coli infection	BB		0.199	0.404	0.36	0.239	0.28	-0.011	0.175	0.125	-0.078	-0.104	-0.115	-0.017	-0.115	-0.303	-0.296
Hepatitis D	hep	BB		0.01	-0.129	-0.012	0.164	-0.054	-0.163	-0.135	0.048	-0.085	-0.063	0.577	0.25	-0.186	0.255	-0.146
Hepatitis D	hepatitis	BB		-0.08	-0.154	-0.122	-0.208	-0.102	-0.331	-0.432	0.012	0.037	-0.009	0.38	0.088	-0.014	0.127	0.226
Hepatitis D	Hepatitis D	BB		-0.163	0.058	0.133	-0.02	0.092	0.145	0.344	0.104	-0.121	0.01	-0.009	0.058	-0.082	-0.039	-0.026
Botulism	botulism	GI		0.055	0.437	0.307	0.04	0.048	0.382	0.012	0.376	0.027	-0.028	-0.018	0.015	-0.038	-0.152	-0.027
Botulism	hives rash	GI		0.133	0.04	0.039	0.304	0.217	0.141	0.266	0.241	0.224	0.158	0.433	0.085	-0.011	-0.042	-0.022
Campylobacteriosis	Campylobacter	GI		0.148	-0.069	-0.085	-0.01	0.051	-0.027	0.058	0.209	0.314	0.273	0.095	0.077	0.141	0.155	0.193
Campylobacteriosis	campylobacteriosis	GI
Campylobacteriosis	Salmonella	GI		-0.087	-0.261	-0.129	0.041	-0.015	-0.076	-0.338	-0.14	-0.127	-0.235	-0.205	-0.263	-0.226	-0.322	-0.387
Cryptosporidiosis	Cryptosporidiosis	GI		0.001	0.005	0.005	0.005	0.017	0.126	0.469	0.802	0.689	0.319	0.14	0.079	0.041	0.012	-0.008
Cryptosporidiosis	Cryptosporidium	GI		0.09	0.101	0.084	0.1	0.181	0.34	0.656	0.748	0.484	0.252	0.13	0.085	0.034	-0.008	-0.028
Haemolytic uraemic syndrome (HUS)	"e coli"	GI		-0.164	-0.324	-0.166	0.031	-0.042	-0.035	-0.013	-0.341	-0.202	0.156	0.152	-0.171	0.163	0.177	0.013
Haemolytic uraemic syndrome (HUS)	haemolytic uraemic syndrome	GI		0.07	-0.16	-0.411	-0.162	-0.002	-0.172	-0.078	0.058	-0.362	-0.19	0.177	0.055	-0.24	0.167	0.169
Haemolytic uraemic syndrome (HUS)	hemolytic uremic syndrome	GI
Haemolytic uraemic syndrome (HUS)	HUS	GI		-0.233	-0.007	0.252	0.145	0.224	0.107	-0.289	-0.218	-0.003	-0.106	0.041	0.139	0.201	-0.128	-0.108
Hepatitis A	"hep a"	GI		-0.253	-0.114	-0.019	-0.166	0.001	-0.053	0.084	0.091	0.008	-0.005	0.087	0.047	0.16	0.186	-0.066
Hepatitis A	hep	GI		-0.029	0.122	0.075	0.001	-0.028	-0.162	-0.232	-0.284	0	0.089	-0.008	-0.186	-0.086	-0.307	-0.071
Hepatitis A	hepatitis	GI		0.282	0.326	0.497	0.353	0.152	-0.048	0.087	0.01	0.051	0.065	-0.18	-0.272	-0.194	-0.203	-0.244
Hepatitis A	Hepatitis A	GI		0.235	0.241	0.275	-0.03	-0.181	-0.017	0.486	0.544	0.297	0.077	-0.165	-0.176	0.14	0.218	0.032
Hepatitis E	"hep e"	GI
Hepatitis E	hep	GI		-0.041	-0.094	0.23	-0.169	-0.009	0.292	-0.39	0.131	-0.014	0.063	0.029	0.001	0.047	0.185	-0.184
Hepatitis E	hepatitis	GI		-0.368	0.081	-0.05	-0.094	-0.098	0.051	-0.168	-0.082	0.119	-0.21	0.249	-0.268	0.195	-0.003	-0.056
Hepatitis E	Hepatitis E	GI		0.064	0.02	0.06	-0.082	0.161	-0.35	0.264	-0.067	0.049	-0.062	0.004	-0.01	-0.059	0	-0.091
Listeriosis	listeria	GI		0.026	-0.056	0.17	0.251	0.196	0.216	0.309	0.153	0.132	0.126	0.089	-0.184	0.004	0.044	0.043
Listeriosis	listeriosis	GI		0.039	-0.12	-0.038	-0.014	-0.205	0.019	0.026	0.059	-0.065	-0.01	0.135	-0.167	-0.043	0.123	0.117
Salmonellosis	Salmonella	GI		-0.373	-0.329	-0.171	-0.246	-0.426	-0.125	-0.119	-0.242	-0.287	-0.327	-0.204	-0.04	0.11	0.024	-0.039
Salmonellosis	Salmonellosis	GI		0.091	-0.163	-0.158	0.073	-0.033	-0.03	0.126	0.174	0.064	0.136	-0.052	-0.098	0.018	0.021	0.026
Shigellosis	Shigella	GI		0.025	-0.071	-0.058	0.228	0.199	0.083	-0.072	0.119	0.196	0.125	0.092	0.004	-0.29	-0.218	-0.146
Shigellosis	shigellosis	GI
STEC, VTEC	"e coli"	GI		-0.324	-0.076	-0.177	-0.107	-0.017	-0.105	0.037	0.116	-0.051	0.053	0.212	0.003	0.143	-0.026	0.011
Typhoid Fever	typhoid	GI		-0.08	0.079	0.002	0.34	-0.155	-0.165	-0.15	0.207	-0.126	-0.132	-0.093	-0.132	-0.078	-0.155	-0.115
Typhoid Fever	typhoid fever	GI		-0.042	0.188	0.047	0.402	0.052	-0.27	-0.081	0.082	0.081	0.015	-0.021	-0.116	-0.084	-0.178	-0.09
Legionellosis	legionella	Other		0.079	-0.261	-0.031	-0.111	-0.049	-0.026	0.046	0.447	0.032	0.405	0.233	0.018	0.087	0.079	0.038
Legionellosis	Legionellosis	Other		0.12	-0.156	-0.002	-0.152	0.04	-0.037	-0.124	0.302	0.024	0.453	0.085	-0.006	-0.007	-0.011	-0.019
Legionellosis	legionnaires	Other		-0.037	-0.232	0.088	-0.108	-0.06	-0.009	-0.098	0.303	-0.049	0.465	0.183	-0.061	0.091	-0.044	0
Leprosy	leprosy	Other		-0.284	-0.008	-0.009	0.009	0.074	-0.069	0.215	-0.038	-0.318	0.269	-0.198	-0.036	0.46	-0.054	-0.067
Meningococcal disease (invasive)	alphamox	Other		-0.162	-0.21	-0.041	-0.186	0.175	0.141	-0.137	-0.043	0.051	-0.161	-0.317	-0.274	0.062	0.23	0.106
Meningococcal disease (invasive)	amoxil	Other		-0.126	-0.181	0.169	-0.137	0.06	-0.077	0.019	-0.039	-0.147	-0.228	-0.086	0.13	0.103	0.225	0.018
Meningococcal disease (invasive)	biaxsig	Other		-0.105	0.032	0.077	-0.134	-0.003	-0.004	-0.078	-0.058	0.046	0.126	0.099	-0.035	-0.003	-0.202	-0.146
Meningococcal disease (invasive)	ceclor	Other		-0.193	0.02	-0.089	0	-0.022	0.01	0.082	0.4	-0.277	-0.202	0.022	-0.126	0.117	0.08	0.16
Meningococcal disease (invasive)	cilamox	Other		-0.043	-0.134	-0.047	-0.083	0.147	-0.247	0.133	-0.008	0.093	-0.006	0.116	0.109	0.016	0.156	0.118
Meningococcal disease (invasive)	meningitis	Other		0.133	0.263	0.115	-0.093	-0.224	-0.148	-0.106	0.209	0.089	0.136	0.087	-0.329	-0.121	-0.379	-0.324
Meningococcal disease (invasive)	meningococcal	Other		0.418	0.225	-0.001	-0.045	-0.173	-0.225	0.023	0.272	0.143	0.019	-0.016	-0.22	-0.2	-0.071	0.08
Meningococcal disease (invasive)	roxar	Other		-0.198	-0.168	-0.115	-0.014	-0.005	0.151	0.202	0.149	0.237	0.173	0.063	0.056	0.064	0.027	-0.06
Meningococcal disease (invasive)	rulide	Other		-0.171	-0.003	-0.135	-0.145	-0.11	-0.066	-0.159	0.363	0.228	-0.197	0.239	0.127	0.318	0.148	0.127
Tuberculosis	TB	Other		-0.035	0.22	0.147	0.054	0.065	0.072	-0.178	-0.186	0.083	-0.065	-0.168	-0.2	0.209	-0.105	0.057
Tuberculosis	tuberculosis	Other		-0.023	0.249	-0.186	0.096	-0.091	0.148	0.023	0.122	-0.151	0.148	-0.043	0.037	0.051	0.024	-0.014
Cholera	cholera	QD		-0.388	-0.207	0.05	0.038	0.354	0.082	0.055	0.052	0.028	0.037	0.019	0.144	0.324	0.223	-0.087
Plague	plague	QD
Rabies	rabies	QD
Smallpox	smallpox	QD
Viral haemorrhagic fever (NEC)	viral haemorrhagic fever	QD
Yellow fever	yellow fever	QD		0.021	-0.021	-0.063	-0.133	0.091	-0.175	0.251	-0.105	0.084	0.07	-0.279	0.203	-0.154	0.293	-0.098
Chlamydial infection	blood test	STI		-0.517	-0.384	-0.517	-0.438	-0.244	-0.328	-0.281	-0.101	-0.241	-0.189	-0.034	-0.099	-0.001	0.143	-0.175
Chlamydial infection	Chlamydia	STI		0.255	0.298	0.151	0.109	0.28	0.164	0.219	0.365	0.279	0.194	0.205	0.148	0.192	0.142	0.122
Donovanosis	donovanosis	STI
Gonococcal infection	cervical mucus	STI		-0.046	-0.106	-0.038	-0.006	0.053	-0.164	-0.18	-0.113	-0.099	0.198	0.292	0.406	0.307	0.372	0.026
Gonococcal infection	gonococcal	STI		0.112	0.322	0.193	0.187	0.02	0.066	-0.09	-0.046	0.184	0.07	0.007	0.067	-0.009	-0.021	0.085
Gonococcal infection	gonorrhea	STI		-0.153	-0.031	-0.075	0.039	-0.085	0.064	0.137	-0.019	0.199	0.287	0.339	0.236	0.423	0.233	0.351
Gonococcal infection	gonorrhoea	STI		-0.292	0.109	-0.209	0.11	0.158	0.144	-0.087	0.1	0.022	-0.104	0.099	-0.056	-0.01	-0.051	-0.066
Gonococcal infection	staph infection	STI		0.235	0.091	-0.085	0.076	-0.159	-0.125	-0.029	0.139	0.125	0.114	0.06	0.266	0.195	0.028	0.248
Gonococcal infection	white discharge	STI		0.216	0.223	-0.003	-0.169	0.185	-0.023	0.003	0.465	0.215	0.09	0.242	0.003	-0.269	0.11	-0.139
Syphilis - congenital	syphilis	STI		-0.053	-0.005	-0.007	0.078	0.187	-0.256	-0.174	-0.316	-0.051	-0.095	-0.023	-0.228	0.252	-0.118	0.083
Syphilis < 2 years	syphilis	STI		-0.288	-0.098	-0.229	-0.181	-0.017	-0.092	-0.243	-0.043	0.133	0.04	0.146	0.021	0.253	-0.06	0.132
Syphilis > 2 years or unspecified duration	syphilis	STI		0.01	-0.134	-0.074	-0.176	-0.171	-0.001	-0.201	-0.197	-0.153	-0.311	-0.168	-0.054	-0.182	-0.078	0.008
Arbovirus infection (NEC)	arbovirus	VBD		0.314	0.281	0.486	0.149	-0.037	0.042	-0.084	0.1	0.143	0.087	0.195	-0.079	-0.028	0.099	-0.07
Barmah Forest virus infection	"Barmah forest"	VBD		0.069	0.163	0.18	0.222	0.314	0.458	0.562	0.554	0.445	0.38	0.289	0.209	0.109	0.028	-0.013
Barmah Forest virus infection	Barmah forest	VBD		0.121	0.244	0.272	0.307	0.386	0.497	0.582	0.578	0.462	0.407	0.338	0.215	0.109	-0.005	-0.058
Chikungunya virus infection	Chikungunya	VBD		0.305	0.34	0.388	0.489	0.515	0.459	0.475	0.341	0.241	0.162	0.049	-0.095	-0.044	0.034	0.002
Chikungunya virus infection	Dengue	VBD		-0.078	-0.032	0.007	0.155	0.055	0.145	0.216	0.348	0.252	0.193	0.217	0.199	0.235	0.09	0.077
Dengue virus infection	Dengue	VBD		-0.144	-0.012	0.099	0.234	0.26	0.397	0.526	0.608	0.437	0.172	0.023	-0.169	-0.24	-0.281	-0.286
Dengue virus infection	dengue fever	VBD		-0.11	0.019	0.118	0.236	0.237	0.347	0.498	0.585	0.42	0.155	0.012	-0.175	-0.247	-0.271	-0.272
Dengue virus infection	dengue fever symptoms	VBD		-0.223	-0.124	-0.022	0.102	0.2	0.304	0.393	0.47	0.359	0.173	0.068	-0.047	-0.134	-0.213	-0.242
Dengue virus infection	dengue mosquito	VBD		-0.01	0.012	-0.087	-0.111	-0.055	0.039	0.153	0.473	0.53	0.278	0.062	-0.049	-0.082	-0.114	-0.047
Dengue virus infection	symptoms of dengue	VBD		0.098	0.206	0.267	0.276	0.235	0.177	0.368	0.499	0.361	0.078	-0.121	-0.209	-0.296	-0.281	-0.28
Dengue virus infection	symptoms of dengue fever	VBD		0.046	0.08	0.093	0.096	0.015	0.004	0.329	0.388	0.277	0.064	0.028	-0.073	-0.137	-0.078	-0.129
Japanese encephalitis virus infection	Japanese Encephalitis	VBD		0.057	0.096	0.1	0.06	-0.082	-0.057	-0.05	-0.029	0.042	0.005	0.009	-0.12	-0.169	-0.11	-0.175
Kunjin virus infection	Kunjin	VBD		0	0	-0.251	0	-0.251	0	0.503	0	-0.251	0	0	0	0	0	0.503
Kunjin virus infection	West Nile virus	VBD		0.038	0.036	-0.079	-0.245	0.001	0.028	-0.045	-0.011	0.064	0.15	-0.088	-0.242	-0.1	-0.117	0.006
Malaria	african tours	VBD		0.02	0.226	0.095	0.017	0.015	-0.305	-0.089	-0.22	0.182	-0.232	0.262	-0.156	-0.035	-0.059	0.06
Malaria	malaria	VBD		-0.213	-0.326	-0.2	-0.237	-0.197	-0.095	-0.04	0.075	0.226	0.343	0.263	0.219	0.239	0.23	0.087
Murray Valley encephalitis virus infection	Murray Valley	VBD		-0.198	-0.108	-0.223	-0.043	0.113	0.553	0.589	0.684	0.329	0.042	0.032	0.009	0.253	0.159	0.231
Murray Valley encephalitis virus infection	Murray Valley encephalitis	VBD		0	0	-0.031	-0.01	-0.039	0.504	0.521	0.809	0.287	0.048	-0.112	-0.104	-0.01	-0.018	0.063
Ross River virus infection	"Ross River"	VBD		-0.009	0.048	0.089	0.018	0.1	0.377	0.647	0.671	0.459	0.157	-0.143	-0.19	-0.137	-0.187	-0.183
Ross River virus infection	Barmah forest	VBD		0.078	0.197	0.053	-0.156	-0.127	0.054	0.226	0.304	0.355	0.206	0.133	0.15	0.04	-0.082	-0.106
Ross River virus infection	ross river	VBD		0.06	0.073	0.058	-0.043	0.016	0.296	0.61	0.714	0.514	0.135	-0.188	-0.213	-0.159	-0.184	-0.146
Ross River virus infection	ross river fever	VBD		0.056	0.094	0.013	-0.098	0.002	0.268	0.556	0.628	0.48	0.147	-0.119	-0.128	-0.12	-0.154	-0.112
Ross River virus infection	ross river fever symptoms	VBD		0.09	0.065	0.041	-0.014	-0.018	0.004	0.086	0.32	0.543	0.44	0.16	-0.024	-0.064	-0.071	-0.072
Ross River virus infection	ross river virus	VBD		0.065	0.034	0.023	0.073	0.224	0.424	0.592	0.596	0.338	-0.001	-0.171	-0.211	-0.249	-0.22	-0.166
Diphtheria	diphtheria	VPD		-0.105	-0.127	-0.001	0.118	0.01	0.006	0.6	0.119	-0.121	-0.336	-0.196	0.058	-0.017	0.214	-0.069
Haemophilus influenzae type b	haemophilus	VPD		-0.071	-0.016	0.191	-0.427	-0.085	0.087	-0.078	-0.204	0.499	0.021	0.145	0.026	0.158	-0.102	-0.19
Influenza (laboratory confirmed)	Flu	VPD		0.05	0.034	0.038	0.061	0.079	0.096	0.275	0.576	0.767	0.593	0.183	-0.138	-0.173	-0.114	-0.047
Influenza (laboratory confirmed)	flu and pregnancy	VPD		0.212	0.221	0.187	0.164	0.107	0.048	0.273	0.704	0.595	0.13	-0.174	-0.332	-0.322	-0.222	-0.048
Influenza (laboratory confirmed)	flu contagious	VPD		0.061	0.037	0.03	0.016	0.007	0.08	0.544	0.915	0.59	0.162	-0.025	-0.046	-0.012	-0.012	-0.008
Influenza (laboratory confirmed)	flu incubation	VPD		0.014	0.028	0.085	0.1	0.108	0.223	0.565	0.81	0.607	0.234	-0.004	-0.102	-0.109	-0.086	-0.053
Influenza (laboratory confirmed)	flu incubation period	VPD		0.007	-0.008	-0.016	-0.02	0.001	0.16	0.616	0.86	0.575	0.219	0.033	-0.075	-0.095	-0.069	-0.031
Influenza (laboratory confirmed)	flu pregnancy	VPD		0.107	0.054	0.059	0.103	0.136	0.129	0.404	0.823	0.638	0.202	-0.18	-0.304	-0.193	-0.08	-0.023
Influenza (laboratory confirmed)	flu symptoms	VPD		0.027	0.015	0.01	0.024	0.044	0.114	0.406	0.732	0.749	0.412	0.03	-0.143	-0.145	-0.105	-0.043
Influenza (laboratory confirmed)	flu treatment	VPD		0.072	0.035	0.019	0.038	0.144	0.179	0.393	0.688	0.578	0.438	0.179	-0.202	-0.368	-0.282	-0.078
Influenza (laboratory confirmed)	human temperature	VPD		-0.152	0.008	0.106	0.16	0.044	0.063	0.513	0.706	0.534	0.094	-0.142	-0.097	0.001	-0.077	-0.057
Influenza (laboratory confirmed)	Influenza	VPD		-0.001	0.001	0.013	0.018	0.047	0.117	0.385	0.699	0.742	0.598	0.266	-0.056	-0.104	-0.067	-0.027
Influenza (laboratory confirmed)	influenza a	VPD		-0.011	0.027	0.023	0.001	0.028	0.149	0.496	0.717	0.522	0.337	0.05	-0.144	-0.14	-0.087	-0.011
Influenza (laboratory confirmed)	influenza symptoms	VPD		-0.051	-0.06	-0.067	-0.057	-0.019	0.112	0.493	0.823	0.734	0.38	-0.021	-0.189	-0.139	-0.075	-0.005
Influenza (laboratory confirmed)	tamiflu	VPD		0.011	0.008	0.029	0.057	0.061	0.161	0.458	0.725	0.624	0.509	0.269	-0.059	-0.14	-0.097	-0.049
Influenza (laboratory confirmed)	tamiflu side effects	VPD		0.002	-0.01	-0.017	-0.018	0.033	0.254	0.718	0.808	0.487	0.159	-0.065	-0.103	-0.079	-0.06	-0.029
Measles	measles	VPD		-0.048	-0.181	-0.239	-0.153	-0.002	0.043	0.163	0.075	0.058	0.033	-0.044	-0.099	-0.174	-0.112	0.021
Measles	measles outbreak	VPD		-0.046	-0.095	-0.293	-0.24	-0.111	-0.106	-0.074	-0.18	-0.124	-0.131	-0.112	-0.052	-0.247	-0.118	0.031
Mumps	mumps	VPD		-0.031	-0.183	-0.026	-0.112	0.202	0.135	0.185	0.104	0.051	-0.319	-0.177	-0.212	-0.097	0.088	-0.052
Pertussis	Pertussis	VPD		0.116	0.161	0.275	0.426	0.516	0.618	0.702	0.746	0.698	0.563	0.432	0.27	0.078	-0.077	-0.181
Pertussis	whooping	VPD		0.326	0.418	0.557	0.703	0.784	0.813	0.863	0.877	0.802	0.658	0.481	0.297	0.151	0.047	-0.073
Pertussis	Whooping cough	VPD		0.305	0.393	0.521	0.668	0.762	0.797	0.852	0.876	0.795	0.648	0.484	0.29	0.141	0.044	-0.067
Pertussis	whooping cough in adults	VPD		0.032	0.166	0.317	0.47	0.57	0.674	0.731	0.747	0.716	0.681	0.645	0.56	0.477	0.446	0.395
Pertussis	whooping cough treatment	VPD		0.195	0.34	0.449	0.593	0.662	0.76	0.78	0.771	0.668	0.545	0.484	0.392	0.237	0.135	0.094
Pneumococcal disease (invasive)	alphamox	VPD		-0.001	0.031	0.001	0.025	-0.152	-0.134	-0.122	-0.111	-0.25	-0.111	-0.037	-0.282	-0.04	-0.139	-0.202
Pneumococcal disease (invasive)	amoxil	VPD		-0.044	0.141	0.043	0.138	-0.201	-0.056	-0.296	-0.008	-0.244	-0.048	0.067	-0.174	0.021	-0.18	-0.084
Pneumococcal disease (invasive)	blood in mucus	VPD		-0.151	-0.006	-0.114	-0.046	-0.026	0.172	0.324	0.151	0.048	0.136	-0.077	0.102	0.326	0.235	0.394
Pneumococcal disease (invasive)	blood in phlegm	VPD		0.418	0.348	0.363	0.366	0.273	0.263	0.314	0.437	0.297	0.288	0.159	0.172	-0.001	0.068	0.042
Pneumococcal disease (invasive)	bromhexine	VPD		0.377	0.292	0.232	0.313	0.292	0.355	0.383	0.404	0.379	0.043	0.116	-0.009	-0.135	-0.058	-0.008
Pneumococcal disease (invasive)	bronchitis	VPD		0.121	-0.084	0.075	-0.03	0.091	0.092	0.064	0.359	0.516	0.322	0.396	0.04	-0.073	0.137	0.045
Pneumococcal disease (invasive)	bronchitis contagious	VPD		0.105	-0.084	0.157	-0.002	0.168	0.114	0.212	0.281	0.138	0.196	0.064	0.007	0.021	0.297	0.101
Pneumococcal disease (invasive)	chest infection	VPD		0.094	-0.226	0.204	0.039	-0.137	0.216	0.107	0.302	0.343	0.417	0.374	0.238	0.127	0.268	-0.155
Pneumococcal disease (invasive)	chest infections	VPD		0.033	-0.032	-0.123	0.075	0.084	0.069	0.341	0.375	0.119	0.176	0.148	-0.032	0.032	0.276	0.216
Pneumococcal disease (invasive)	clarithromycin	VPD		0.055	0.136	0.202	0.189	0.185	0.439	0.197	0.546	0.394	0.274	0.385	0.301	0.241	0.259	0.208
Pneumococcal disease (invasive)	codeine linctus	VPD		0.39	0.191	0.293	0.227	0.307	0.267	0.247	0.322	0.186	0.169	0.282	0.193	0.231	0.315	0.161
Pneumococcal disease (invasive)	cough	VPD		0.1	0.009	0.067	0.078	0.17	0.174	0.278	0.485	0.517	0.527	0.523	0.461	0.265	0.362	0.317
Pneumococcal disease (invasive)	cough medicine	VPD		-0.045	-0.094	0.268	-0.153	0.269	-0.09	-0.056	-0.013	-0.2	-0.022	0.175	0.178	0.037	0.138	-0.214
Pneumococcal disease (invasive)	cough remedies	VPD		-0.046	0.042	0.114	0.012	0.353	0.277	0.31	0.466	0.198	0.409	0.211	0.085	0.181	0.121	0.212
Pneumococcal disease (invasive)	cough suppressant	VPD		0.134	0.122	0.386	0.211	0.253	0.312	0.305	0.438	0.378	0.359	0.213	0.109	0.077	0.101	-0.047
Pneumococcal disease (invasive)	coughs	VPD		0.036	-0.026	-0.079	-0.208	-0.106	-0.396	-0.384	-0.349	-0.226	-0.13	0.146	-0.021	-0.148	-0.071	-0.119
Pneumococcal disease (invasive)	demazin	VPD		0.01	0.332	-0.12	0.198	-0.003	-0.001	-0.192	0.134	0.01	0.253	-0.021	0.184	-0.029	-0.122	0.313
Pneumococcal disease (invasive)	dextromethorphan	VPD		-0.025	-0.093	-0.109	0.11	-0.06	0.026	0.059	0.196	-0.128	0.083	0.091	0.133	0.134	0.122	-0.046
Pneumococcal disease (invasive)	dextromethorphan hydrobromide	VPD		-0.108	-0.017	0.099	-0.131	0.032	-0.179	0.058	0.075	-0.132	0	0.027	-0.171	0.056	0.009	-0.171
Pneumococcal disease (invasive)	expectorant	VPD		-0.172	-0.276	-0.129	0.025	-0.046	0.078	-0.043	0.161	-0.113	0.035	0.166	0.301	0.278	0.441	0.211
Pneumococcal disease (invasive)	is pneumonia	VPD		0.132	-0.06	0.21	0.134	0.044	0.204	0.065	0.208	0.205	0.12	0.334	-0.007	-0.044	0.137	-0.093
Pneumococcal disease (invasive)	is pneumonia contagious	VPD		0.266	0.271	0.306	0.302	0.307	0.188	0.248	0.402	0.352	0.335	0.362	0.131	0.093	0.104	-0.056
Pneumococcal disease (invasive)	linctus	VPD		0.08	-0.111	0.12	0.059	0.172	0.171	0.092	0.19	0.09	0.181	0.368	0.324	0.44	0.434	-0.008
Pneumococcal disease (invasive)	night sweats	VPD		-0.089	0.058	-0.162	-0.013	-0.068	-0.298	0.083	-0.205	0.09	0.027	0.087	0.128	-0.045	0.143	0.027
Pneumococcal disease (invasive)	phenylephrine hydrochloride	VPD		-0.114	-0.022	-0.084	-0.062	-0.032	0.065	0.435	0.266	0.445	0.351	0.242	0.166	0.335	0.212	0.271
Pneumococcal disease (invasive)	pholcodine	VPD		0.054	0.201	0.158	0.308	-0.076	0.034	-0.236	0.025	0.003	0.377	0.345	0.368	0.125	0.076	0.028
Pneumococcal disease (invasive)	pleurisy	VPD		0.097	0.095	0.164	0.179	0.247	0.395	0.186	0.451	0.328	0.281	0.006	0.031	-0.06	-0.038	0.173
Pneumococcal disease (invasive)	pneumococcal	VPD		-0.044	-0.05	0.237	0.058	0.014	-0.06	-0.246	-0.154	-0.223	-0.034	-0.07	-0.044	-0.172	-0.101	-0.181
Pneumococcal disease (invasive)	pneumonia	VPD		0.263	0.048	0.107	0.19	0.015	0.154	0.265	0.552	0.474	0.474	0.431	0.132	0.032	0.359	0.135
Pneumococcal disease (invasive)	rikodeine	VPD		-0.03	-0.011	0.062	0.048	0.076	0.078	-0.039	0.229	-0.052	0.18	0.268	0.315	0.195	0.362	0.172
Pneumococcal disease (invasive)	roxithromycin	VPD		-0.181	-0.021	-0.279	0	-0.07	0.141	-0.157	0.199	0.12	0.268	0.269	0.029	0.117	-0.06	0.198
Pneumococcal disease (invasive)	rulide	VPD		0.046	-0.081	-0.04	-0.001	-0.028	-0.06	-0.018	0.084	-0.008	0.374	0.099	0.273	0.144	0.261	0.208
Pneumococcal disease (invasive)	sinusitis	VPD		0.011	-0.107	-0.022	-0.036	-0.081	-0.322	-0.047	-0.183	-0.111	-0.241	0.083	-0.313	-0.043	0.158	0.043
Pneumococcal disease (invasive)	sudafed	VPD		0.075	0.075	0.068	-0.001	-0.096	-0.089	-0.047	0.108	0.178	0.262	-0.012	0.183	-0.06	0.014	-0.006
Pneumococcal disease (invasive)	symptoms of pneumonia	VPD		0.256	0.024	0.089	0.008	0.084	0.011	0.328	0.494	0.501	0.572	0.382	0.171	0.003	0.098	-0.062
Poliomyelitis	polio	VPD
Rubella	rubella	VPD		0.001	-0.142	-0.131	-0.021	-0.081	0.173	-0.127	-0.177	-0.072	-0.056	0.033	0.025	-0.076	-0.189	0.002
Rubella Congenital	rubella	VPD		-0.059	0.078	0.069	0.137	0.023	0.024	0.104	0.008	-0.144	0.026	0.062	-0.173	0.08	-0.186	-0.12
Tetanus	tetanus	VPD		0.033	0.138	0.322	0.305	0.265	0.384	0.089	-0.131	-0.292	0.038	-0.088	-0.029	0.155	-0.037	-0.208
Varicella zoster (Chickenpox)	"Chicken pox"	VPD		-0.254	-0.322	-0.214	-0.162	-0.066	0.271	0.314	0.386	0.596	0.33	0.189	0.226	0.007	0.103	0.273
Varicella zoster (Chickenpox)	clarithromycin	VPD		0.085	-0.028	0.064	-0.076	0.116	0.227	0.392	0.506	0.492	0.543	0.561	0.222	0.239	0.388	0.17
Varicella zoster (Chickenpox)	conjunctivitis	VPD		-0.278	-0.291	-0.286	-0.245	0.031	0.033	0.138	0.194	0.159	0.121	0.097	0.099	0.129	0.099	0.107
Varicella zoster (Chickenpox)	conjunctivitis contagious	VPD		-0.153	-0.177	-0.024	-0.079	0.085	0.212	0.388	0.432	0.496	0.456	0.392	0.358	0.289	0.27	0.17
Varicella zoster (Chickenpox)	kalixocin	VPD		0.009	-0.085	-0.191	-0.33	-0.365	-0.183	-0.011	0.128	0.219	0.32	0.198	0.128	-0.009	-0.097	-0.249
Varicella zoster (Chickenpox)	pristiq	VPD		0.072	0.022	-0.043	0.134	-0.102	0.134	0.008	-0.104	-0.046	-0.107	-0.031	0.02	0.09	0.27	0.302
Varicella zoster (Chickenpox)	shingles	VPD		-0.385	-0.315	-0.351	-0.161	-0.001	0.148	0.208	0.451	0.272	0.297	0.145	0.149	0.232	0.161	0.298
Varicella zoster (Chickenpox)	Varicella	VPD		-0.036	-0.198	-0.014	-0.063	-0.154	0.02	0.045	0.077	0.122	0.112	0.214	0.084	0.054	0.184	0.068
Varicella zoster (Shingles)	"Chicken pox"	VPD		-0.385	-0.087	-0.195	-0.133	-0.051	0.013	-0.07	0.007	0.252	0.133	0.05	0.018	0.139	-0.06	0.297
Varicella zoster (Shingles)	clarithromycin	VPD		0.01	-0.101	0.005	-0.102	0.103	0.025	0.176	0.268	0.462	0.395	0.395	0.314	0.268	0.316	0.187
Varicella zoster (Shingles)	conjunctivitis	VPD		-0.247	-0.191	-0.049	-0.267	-0.28	-0.25	-0.174	-0.068	0.194	0.126	0.026	0.137	0.148	0.089	0.03
Varicella zoster (Shingles)	conjunctivitis contagious	VPD		-0.24	-0.348	-0.178	-0.101	-0.166	-0.155	0.084	0.037	0.194	0.321	0.387	0.341	0.436	0.495	0.277
Varicella zoster (Shingles)	kalixocin	VPD		-0.016	-0.102	-0.075	0.026	-0.307	-0.214	-0.068	-0.011	0.111	0.293	0.159	0.019	0.107	0.057	-0.234
Varicella zoster (Shingles)	pristiq	VPD		0.151	0.189	0.009	0.028	0.005	0.068	-0.152	-0.045	-0.037	0.004	-0.107	-0.174	-0.08	0.043	0.148
Varicella zoster (Shingles)	shingles	VPD		-0.222	-0.268	-0.102	-0.1	-0.12	0.101	0.015	0.04	0.12	0.054	-0.118	0.02	0.06	0.012	0.16
Varicella zoster (Shingles)	Varicella	VPD		0.187	0.002	-0.164	-0.158	0.063	-0.066	0.191	0.115	0.012	-0.005	0.109	-0.044	-0.187	0.002	0.038
Varicella zoster (Unspecified)	"Chicken pox"	VPD		-0.22	-0.171	-0.079	0.041	0.024	0.14	0.079	-0.074	0.203	-0.069	-0.036	-0.059	-0.268	-0.424	-0.171
Varicella zoster (Unspecified)	clarithromycin	VPD		-0.081	-0.231	-0.102	-0.357	-0.15	-0.136	-0.288	0.02	-0.255	0.027	0.021	-0.125	-0.222	0.046	-0.246
Varicella zoster (Unspecified)	conjunctivitis	VPD		0.092	0.028	0.076	-0.015	0.209	0.048	0.061	-0.049	-0.099	-0.188	-0.245	-0.285	-0.416	-0.239	-0.319
Varicella zoster (Unspecified)	conjunctivitis contagious	VPD		0.039	-0.033	0.082	-0.042	-0.031	-0.025	-0.059	-0.132	-0.172	-0.282	-0.426	-0.293	-0.445	-0.281	-0.385
Varicella zoster (Unspecified)	kalixocin	VPD		-0.052	0.036	-0.102	-0.114	-0.143	0.012	0.011	0.02	0.059	0.023	-0.062	-0.061	-0.048	-0.143	-0.07
Varicella zoster (Unspecified)	pristiq	VPD		-0.077	-0.096	-0.167	0.109	-0.196	0.182	-0.003	-0.001	0.077	-0.015	0.039	-0.035	-0.002	-0.044	0.176
Varicella zoster (Unspecified)	shingles	VPD		-0.378	-0.189	-0.394	0.015	-0.038	0.096	-0.106	0.22	0.063	0.157	-0.035	0.019	-0.009	-0.182	-0.237
Varicella zoster (Unspecified)	Varicella	VPD		-0.095	-0.349	-0.089	-0.217	-0.19	-0.102	-0.119	0.033	0.078	0.046	0.058	0.091	0.093	0.144	-0.011
Anthrax	anthrax	Zoo		-0.176	-0.106	0.088	-0.212	-0.035	0.088	0.035	0.547	0	-0.045	-0.028	0.131	-0.028	0.043	-0.045
Australian bat lyssavirus	lyssavirus	Zoo		0.003	0.013	0.462	0.199	-0.013	0.077	0.4	0.316	0.236	0.156	0.076	0.001	0.005	-0.144	0
Brucellosis	Brucella	Zoo		0.062	0.048	-0.101	-0.114	0.013	-0.251	-0.056	-0.066	0.066	-0.321	-0.056	-0.006	-0.083	-0.127	-0.117
Brucellosis	brucellosis	Zoo		0.007	-0.168	-0.108	-0.117	-0.174	-0.348	-0.064	-0.234	-0.04	0.021	0.274	0.27	0.278	0.16	-0.012
Leptospirosis	cairns flood	Zoo		0.09	0.104	0.122	0.158	0.134	0.143	0.554	0.876	0.683	0.272	0.074	0.006	-0.014	-0.033	-0.09
Leptospirosis	flash floods	Zoo		0.023	0.091	0.152	0.181	0.204	0.125	0.296	0.725	0.527	0.271	0.072	0.091	0.051	0.039	-0.05
Leptospirosis	flood	Zoo		0.04	0.077	0.125	0.148	0.184	0.099	0.205	0.694	0.587	0.326	0.084	0.049	0.022	0.039	-0.033
Leptospirosis	flood damaged cars	Zoo		0.097	0.139	0.16	0.171	0.292	0.397	0.602	0.83	0.547	0.257	0.054	0.022	-0.004	-0.019	-0.056
Leptospirosis	leptospirosis	Zoo		-0.066	-0.099	-0.025	0.273	0.468	0.178	-0.013	0.142	0.042	-0.07	-0.021	-0.041	-0.01	0.074	0.098
Leptospirosis	townsville flood	Zoo		0.055	0.096	0.155	0.22	0.208	0.166	0.514	0.834	0.587	0.224	0.062	-0.025	-0.01	-0.008	-0.063
Lyssavirus (NEC)	lyssavirus	Zoo
Ornithosis	psittacosis	Zoo		-0.006	-0.037	-0.084	-0.002	-0.047	-0.193	-0.327	-0.423	-0.353	-0.333	-0.218	-0.311	-0.181	0.019	0.296
Q fever	"Q fever"	Zoo		-0.134	0.212	-0.063	0.028	-0.067	-0.116	-0.087	-0.102	0.049	0.023	0.231	-0.076	-0.036	-0.115	-0.317
Tularaemia	tularemia	Zoo		0	0	0	0	0	0	0.707	0	0	0	0	-0.354	0	0	0
	Upper Confidence Limit			0.324	0.32	0.316	0.312	0.308	0.304	0.302	0.298	0.302	0.304	0.308	0.312	0.316	0.32	0.324
	Lower Confidence Limit			-0.324	-0.32	-0.316	-0.312	-0.308	-0.304	-0.302	-0.298	-0.302	-0.304	-0.308	-0.312	-0.316	-0.32	-0.324

## Sheet: Bloodborne Diseases
	1		2		3		4		5		6		7		8		9		10		11		12		13		14		15		16		17		18		19		20		21		22		23		24		25
	Hepatitis (NEC)	hepatitis	Hepatitis (NEC)	hep	Hepatitis B (newly acquired)	Hepatitis B	Hepatitis B (newly acquired)	hepatitis	Hepatitis B (newly acquired)	hep	Hepatitis B (newly acquired)	"hep b"	Hepatitis B (newly acquired)	rheumatology	Hepatitis B (unspecified)	Hepatitis B	Hepatitis B (unspecified)	hepatitis	Hepatitis B (unspecified)	hep	Hepatitis B (unspecified)	"hep b"	Hepatitis B (unspecified)	rheumatology	Hepatitis C (newly acquired)	Hepatitis C	Hepatitis C (newly acquired)	hepatitis	Hepatitis C (newly acquired)	hep	Hepatitis C (newly acquired)	"hep c"	Hepatitis C (unspecified)	Hepatitis C	Hepatitis C (unspecified)	hepatitis	Hepatitis C (unspecified)	hep	Hepatitis C (unspecified)	"hep c"	Hepatitis D	Hepatitis D	Hepatitis D	hepatitis	Hepatitis D	hep	Hepatitis D	"hep d"	Hepatitis D
2004-01-01	0	68	0	0	20	54	20	68	20	0	20	0	20	0	461	54	461	68	461	0	461	0	461	0	21	45	21	68	21	0	21	0	1048	45	1048	68	1048	0	1048	0	1	0	1	68	1	0	1	No Data	1
2004-02-01	0	78	0	0	23	60	23	78	23	0	23	0	23	100	434	60	434	78	434	0	434	0	434	100	31	78	31	78	31	0	31	0	1088	78	1088	78	1088	0	1088	0	1	0	1	78	1	0	1	No Data	1
2004-03-01	0	74	0	80	27	62	27	74	27	80	27	0	27	56	499	62	499	74	499	80	499	0	499	56	21	81	21	74	21	80	21	0	1164	81	1164	74	1164	80	1164	0	2	0	2	74	2	80	2	No Data	2
2004-04-01	0	100	0	41	28	100	28	100	28	41	28	0	28	56	429	100	429	100	429	41	429	0	429	56	19	67	19	100	19	41	19	0	944	67	944	100	944	41	944	0	1	0	1	100	1	41	1	No Data	1
2004-05-01	0	97	0	46	25	83	25	97	25	46	25	0	25	56	429	83	429	97	429	46	429	0	429	56	24	77	24	97	24	46	24	0	1035	77	1035	97	1035	46	1035	0	2	0	2	97	2	46	2	No Data	2
2004-06-01	0	71	0	50	16	70	16	71	16	50	16	0	16	56	457	70	457	71	457	50	457	0	457	56	26	46	26	71	26	50	26	0	987	46	987	71	987	50	987	0	5	0	5	71	5	50	5	No Data	5
2004-07-01	0	73	0	65	24	62	24	73	24	65	24	0	24	49	484	62	484	73	484	65	484	0	484	49	25	90	25	73	25	65	25	0	991	90	991	73	991	65	991	0	3	0	3	73	3	65	3	No Data	3
2004-08-01	0	85	0	74	28	98	28	85	28	74	28	0	28	49	482	98	482	85	482	74	482	0	482	49	37	63	37	85	37	74	37	70	1028	63	1028	85	1028	74	1028	70	5	0	5	85	5	74	5	No Data	5
2004-09-01	0	75	0	67	26	66	26	75	26	67	26	0	26	49	462	66	462	75	462	67	462	0	462	49	33	63	33	75	33	67	33	88	968	63	968	75	968	67	968	88	4	0	4	75	4	67	4	No Data	4
2004-10-01	0	80	0	56	25	67	25	80	25	56	25	0	25	53	480	67	480	80	480	56	480	0	480	53	28	76	28	80	28	56	28	81	1034	76	1034	80	1034	56	1034	81	1	0	1	80	1	56	1	No Data	1
2004-11-01	0	74	0	100	23	69	23	74	23	100	23	0	23	57	522	69	522	74	522	100	522	0	522	57	27	66	27	74	27	100	27	90	1111	66	1111	74	1111	100	1111	90	3	0	3	74	3	100	3	No Data	3
2004-12-01	0	70	0	66	18	37	18	70	18	66	18	0	18	60	418	37	418	70	418	66	418	0	418	60	26	49	26	70	26	66	26	67	813	49	813	70	813	66	813	67	1	0	1	70	1	66	1	No Data	1
2005-01-01	0	53	0	65	26	43	26	53	26	65	26	0	26	64	492	43	492	53	492	65	492	0	492	64	34	71	34	53	34	65	34	67	868	71	868	53	868	65	868	67	1	0	1	53	1	65	1	No Data	1
2005-02-01	0	90	0	54	28	85	28	90	28	54	28	0	28	68	496	85	496	90	496	54	496	0	496	68	23	90	23	90	23	54	23	67	1000	90	1000	90	1000	54	1000	67	4	0	4	90	4	54	4	No Data	4
2005-03-01	0	80	0	64	21	58	21	80	21	64	21	0	21	43	599	58	599	80	599	64	599	0	599	43	37	74	37	80	37	64	37	67	1029	74	1029	80	1029	64	1029	67	2	0	2	80	2	64	2	No Data	2
2005-04-01	0	77	0	74	20	75	20	77	20	74	20	0	20	53	530	75	530	77	530	74	530	0	530	53	37	52	37	77	37	74	37	65	1011	52	1011	77	1011	74	1011	65	1	0	1	77	1	74	1	No Data	1
2005-05-01	0	97	0	94	19	87	19	97	19	94	19	86	19	36	537	87	537	97	537	94	537	86	537	36	35	100	35	97	35	94	35	88	1040	100	1040	97	1040	94	1040	88	0	0	0	97	0	94	0	No Data	0
2005-06-01	0	76	0	51	21	71	21	76	21	51	21	56	21	36	504	71	504	76	504	51	504	56	504	36	26	47	26	76	26	51	26	54	951	47	951	76	951	51	951	54	1	0	1	76	1	51	1	No Data	1
2005-07-01	0	75	0	50	26	66	26	75	26	50	26	55	26	37	527	66	527	75	527	50	527	55	527	37	32	65	32	75	32	50	32	54	965	65	965	75	965	50	965	54	6	0	6	75	6	50	6	No Data	6
2005-08-01	0	77	0	50	18	70	18	77	18	50	18	55	18	38	526	70	526	77	526	50	526	55	526	38	37	73	37	77	37	50	37	54	1067	73	1067	77	1067	50	1067	54	5	0	5	77	5	50	5	No Data	5
2005-09-01	0	92	0	66	21	76	21	92	21	66	21	71	21	42	546	76	546	92	546	66	546	71	546	42	28	76	28	92	28	66	28	68	975	76	975	92	975	66	975	68	4	0	4	92	4	66	4	No Data	4
2005-10-01	0	70	0	81	17	70	17	70	17	81	17	92	17	41	496	70	496	70	496	81	496	92	496	41	39	53	39	70	39	81	39	97	990	53	990	70	990	81	990	97	0	0	0	70	0	81	0	No Data	0
2005-11-01	0	66	0	55	16	57	16	66	16	55	16	47	16	24	510	57	510	66	510	55	510	47	510	24	28	57	28	66	28	55	28	73	1051	57	1051	66	1051	55	1051	73	3	0	3	66	3	55	3	No Data	3
2005-12-01	0	46	0	67	19	30	19	46	19	67	19	47	19	24	421	30	421	46	421	67	421	47	421	24	25	55	25	46	25	67	25	76	807	55	807	46	807	67	807	76	3	0	3	46	3	67	3	No Data	3
2006-01-01	0	50	0	53	19	38	19	50	19	53	19	47	19	24	454	38	454	50	454	53	454	47	454	24	38	43	38	50	38	53	38	64	969	43	969	50	969	53	969	64	1	0	1	50	1	53	1	No Data	1
2006-02-01	0	61	0	71	26	51	26	61	26	71	26	48	26	24	471	51	471	61	471	71	471	48	471	24	41	60	41	61	41	71	41	84	996	60	996	61	996	71	996	84	4	0	4	61	4	71	4	No Data	4
2006-03-01	1	72	1	69	21	60	21	72	21	69	21	49	21	24	506	60	506	72	506	69	506	49	506	24	50	63	50	72	50	69	50	64	1110	63	1110	72	1110	69	1110	64	4	0	4	72	4	69	4	No Data	4
2006-04-01	0	61	0	83	29	55	29	61	29	83	29	61	29	34	400	55	400	61	400	83	400	61	400	34	35	58	35	61	35	83	35	47	760	58	760	61	760	83	760	47	2	0	2	61	2	83	2	No Data	2
2006-05-01	0	64	0	67	28	63	28	64	28	67	28	100	28	26	553	63	553	64	553	67	553	100	553	26	42	50	42	64	42	67	42	59	986	50	986	64	986	67	986	59	3	0	3	64	3	67	3	No Data	3
2006-06-01	0	61	0	67	26	67	26	61	26	67	26	97	26	22	512	67	512	61	512	67	512	97	512	22	41	48	41	61	41	67	41	68	915	48	915	61	915	67	915	68	1	0	1	61	1	67	1	No Data	1
2006-07-01	0	67	0	69	25	58	25	67	25	69	25	66	25	22	518	58	518	67	518	69	518	66	518	22	34	49	34	67	34	69	34	59	941	49	941	67	941	69	941	59	3	0	3	67	3	69	3	No Data	3
2006-08-01	0	79	0	66	16	81	16	79	16	66	16	68	16	54	556	81	556	79	556	66	556	68	556	54	27	60	27	79	27	66	27	67	1059	60	1059	79	1059	66	1059	67	6	0	6	79	6	66	6	No Data	6
2006-09-01	0	73	0	78	27	65	27	73	27	78	27	39	27	31	584	65	584	73	584	78	584	39	584	31	33	58	33	73	33	78	33	62	1039	58	1039	73	1039	78	1039	62	0	0	0	73	0	78	0	No Data	0
2006-10-01	0	75	0	74	20	57	20	75	20	74	20	78	20	21	563	57	563	75	563	74	563	78	563	21	29	67	29	75	29	74	29	82	1028	67	1028	75	1028	74	1028	82	1	0	1	75	1	74	1	No Data	1
2006-11-01	0	65	0	67	35	47	35	65	35	67	35	33	35	25	557	47	557	65	557	67	557	33	557	25	39	50	39	65	39	67	39	73	1086	50	1086	65	1086	67	1086	73	4	0	4	65	4	67	4	No Data	4
2006-12-01	0	40	0	52	20	27	20	40	20	52	20	41	20	31	490	27	490	40	490	52	490	41	490	31	30	35	30	40	30	52	30	56	798	35	798	40	798	52	798	56	0	0	0	40	0	52	0	No Data	0
2007-01-01	0	51	0	62	30	40	30	51	30	62	30	50	30	21	606	40	606	51	606	62	606	50	606	21	24	54	24	51	24	62	24	44	968	54	968	51	968	62	968	44	5	0	5	51	5	62	5	No Data	5
2007-02-01	0	54	0	77	23	45	23	54	23	77	23	41	23	30	526	45	526	54	526	77	526	41	526	30	38	64	38	54	38	77	38	52	1023	64	1023	54	1023	77	1023	52	2	0	2	54	2	77	2	No Data	2
2007-03-01	0	81	0	78	30	60	30	81	30	78	30	45	30	32	660	60	660	81	660	78	660	45	660	32	39	60	39	81	39	78	39	80	1164	60	1164	81	1164	78	1164	80	3	0	3	81	3	78	3	No Data	3
2007-04-01	0	57	0	65	29	57	29	57	29	65	29	63	29	30	540	57	540	57	540	65	540	63	540	30	23	50	23	57	23	65	23	55	894	50	894	57	894	65	894	55	4	0	4	57	4	65	4	No Data	4
2007-05-01	0	61	0	69	21	62	21	61	21	69	21	59	21	27	602	62	602	61	602	69	602	59	602	27	32	58	32	61	32	69	32	82	1057	58	1057	61	1057	69	1057	82	3	0	3	61	3	69	3	No Data	3
2007-06-01	0	58	0	65	28	55	28	58	28	65	28	65	28	28	572	55	572	58	572	65	572	65	572	28	29	43	29	58	29	65	29	55	893	43	893	58	893	65	893	55	0	0	0	58	0	65	0	No Data	0
2007-07-01	0	57	0	92	17	41	17	57	17	92	17	66	17	16	610	41	610	57	610	92	610	66	610	16	44	60	44	57	44	92	44	95	969	60	969	57	969	92	969	95	4	0	4	57	4	92	4	No Data	4
2007-08-01	0	66	0	57	19	60	19	66	19	57	19	41	19	29	563	60	563	66	563	57	563	41	563	29	38	51	38	66	38	57	38	64	1030	51	1030	66	1030	57	1030	64	3	0	3	66	3	57	3	No Data	3
2007-09-01	0	64	0	83	29	54	29	64	29	83	29	77	29	25	509	54	509	64	509	83	509	77	509	25	32	57	32	64	32	83	32	90	923	57	923	64	923	83	923	90	2	0	2	64	2	83	2	No Data	2
2007-10-01	0	54	0	82	21	55	21	54	21	82	21	81	21	25	585	55	585	54	585	82	585	81	585	25	31	55	31	54	31	82	31	84	1034	55	1034	54	1034	82	1034	84	1	0	1	54	1	82	1	No Data	1
2007-11-01	0	56	0	79	31	42	31	56	31	79	31	53	31	32	562	42	562	56	562	79	562	53	562	32	22	45	22	56	22	79	22	74	1031	45	1031	56	1031	79	1031	74	2	0	2	56	2	79	2	No Data	2
2007-12-01	0	44	0	66	22	30	22	44	22	66	22	42	22	21	438	30	438	44	438	66	438	42	438	21	26	40	26	44	26	66	26	61	682	40	682	44	682	66	682	61	4	0	4	44	4	66	4	No Data	4
2008-01-01	0	47	0	69	18	38	18	47	18	69	18	48	18	17	509	38	509	47	509	69	509	48	509	17	27	43	27	47	27	69	27	71	868	43	868	47	868	69	868	71	2	0	2	47	2	69	2	No Data	2
2008-02-01	0	53	0	83	25	47	25	53	25	83	25	94	25	24	515	47	515	53	515	83	515	94	515	24	28	39	28	53	28	83	28	73	935	39	935	53	935	83	935	73	3	0	3	53	3	83	3	No Data	3
2008-03-01	0	54	0	74	16	54	16	54	16	74	16	66	16	22	503	54	503	54	503	74	503	66	503	22	27	44	27	54	27	74	27	67	868	44	868	54	868	74	868	67	7	0	7	54	7	74	7	No Data	7
2008-04-01	0	49	0	73	28	49	28	49	28	73	28	54	28	27	549	49	549	49	549	73	549	54	549	27	25	47	25	49	25	73	25	66	913	47	913	49	913	73	913	66	5	0	5	49	5	73	5	No Data	5
2008-05-01	0	60	0	81	23	58	23	60	23	81	23	59	23	26	520	58	520	60	520	81	520	59	520	26	32	54	32	60	32	81	32	78	919	54	919	60	919	81	919	78	4	0	4	60	4	81	4	No Data	4
2008-06-01	0	55	0	77	16	44	16	55	16	77	16	60	16	22	461	44	461	55	461	77	461	60	461	22	27	45	27	55	27	77	27	78	888	45	888	55	888	77	888	78	5	0	5	55	5	77	5	No Data	5
2008-07-01	0	53	0	84	25	34	25	53	25	84	25	60	25	27	593	34	593	53	593	84	593	60	593	27	29	58	29	53	29	84	29	92	937	58	937	53	937	84	937	92	2	0	2	53	2	84	2	No Data	2
2008-08-01	0	59	0	80	24	61	24	59	24	80	24	65	24	28	587	61	587	59	587	80	587	65	587	28	30	37	30	59	30	80	30	77	842	37	842	59	842	80	842	77	4	0	4	59	4	80	4	No Data	4
2008-09-01	0	52	0	72	26	50	26	52	26	72	26	68	26	26	558	50	558	52	558	72	558	68	558	26	33	43	33	52	33	72	33	56	996	43	996	52	996	72	996	56	3	0	3	52	3	72	3	No Data	3
2008-10-01	0	56	0	70	24	50	24	56	24	70	24	53	24	26	582	50	582	56	582	70	582	53	582	26	34	50	34	56	34	70	34	65	1038	50	1038	56	1038	70	1038	65	4	0	4	56	4	70	4	No Data	4
2008-11-01	0	49	0	55	17	41	17	49	17	55	17	62	17	23	557	41	557	49	557	55	557	62	557	23	39	33	39	49	39	55	39	51	933	33	933	49	933	55	933	51	1	0	1	49	1	55	1	No Data	1
2008-12-01	0	35	0	69	20	29	20	35	20	69	20	60	20	18	485	29	485	35	485	69	485	60	485	18	34	30	34	35	34	69	34	54	806	30	806	35	806	69	806	54	1	0	1	35	1	69	1	No Data	1
2009-01-01	0	30	0	54	17	25	17	30	17	54	17	55	17	12	545	25	545	30	545	54	545	55	545	12	32	23	32	30	32	54	32	55	911	23	911	30	911	54	911	55	5	0	5	30	5	54	5	No Data	5
2009-02-01	0	45	0	80	18	44	18	45	18	80	18	67	18	29	586	44	586	45	586	80	586	67	586	29	22	35	22	45	22	80	22	67	1014	35	1014	45	1014	80	1014	67	3	0	3	45	3	80	3	No Data	3
2009-03-01	0	49	0	83	20	39	20	49	20	83	20	85	20	27	677	39	677	49	677	83	677	85	677	27	31	39	31	49	31	83	31	71	993	39	993	49	993	83	993	71	2	0	2	49	2	83	2	No Data	2
2009-04-01	0	50	0	54	32	44	32	50	32	54	32	60	32	33	535	44	535	50	535	54	535	60	535	33	31	43	31	50	31	54	31	45	860	43	860	50	860	54	860	45	3	0	3	50	3	54	3	No Data	3
2009-05-01	0	57	0	78	15	49	15	57	15	78	15	62	15	34	579	49	579	57	579	78	579	62	579	34	47	43	47	57	47	78	47	55	943	43	943	57	943	78	943	55	6	0	6	57	6	78	6	No Data	6
2009-06-01	0	44	0	61	22	39	22	44	22	61	22	63	22	20	567	39	567	44	567	61	567	63	567	20	20	35	20	44	20	61	20	62	931	35	931	44	931	61	931	62	4	0	4	44	4	61	4	No Data	4
2009-07-01	0	36	0	62	19	37	19	36	19	62	19	61	19	26	596	37	596	36	596	62	596	61	596	26	40	29	40	36	40	62	40	40	899	29	899	36	899	62	899	40	1	0	1	36	1	62	1	No Data	1
2009-08-01	0	52	0	70	16	53	16	52	16	70	16	82	16	36	511	53	511	52	511	70	511	82	511	36	32	43	32	52	32	70	32	63	868	43	868	52	868	70	868	63	2	0	2	52	2	70	2	No Data	2
2009-09-01	0	55	0	69	28	44	28	55	28	69	28	75	28	25	636	44	636	55	636	69	636	75	636	25	31	48	31	55	31	69	31	54	891	48	891	55	891	69	891	54	2	0	2	55	2	69	2	No Data	2
2009-10-01	0	47	0	73	21	47	21	47	21	73	21	63	21	30	614	47	614	47	614	73	614	63	614	30	36	39	36	47	36	73	36	41	884	39	884	47	884	73	884	41	2	0	2	47	2	73	2	No Data	2
2009-11-01	0	56	0	80	18	51	18	56	18	80	18	78	18	20	558	51	558	56	558	80	558	78	558	20	33	44	33	56	33	80	33	53	893	44	893	56	893	80	893	53	4	0	4	56	4	80	4	No Data	4
2009-12-01	0	36	0	59	23	21	23	36	23	59	23	51	23	22	557	21	557	36	557	59	557	51	557	22	46	31	46	36	46	59	46	52	760	31	760	36	760	59	760	52	1	0	1	36	1	59	1	No Data	1
2010-01-01	0	39	0	60	24	37	24	39	24	60	24	43	24	21	512	37	512	39	512	60	512	43	512	21	31	32	31	39	31	60	31	53	794	32	794	39	794	60	794	53	2	0	2	39	2	60	2	No Data	2
2010-02-01	0	44	0	67	25	41	25	44	25	67	25	48	25	23	594	41	594	44	594	67	594	48	594	23	32	47	32	44	32	67	32	49	881	47	881	44	881	67	881	49	2	0	2	44	2	67	2	No Data	2
2010-03-01	0	51	0	64	25	47	25	51	25	64	25	52	25	18	669	47	669	51	669	64	669	52	669	18	38	44	38	51	38	64	38	52	957	44	957	51	957	64	957	52	1	0	1	51	1	64	1	No Data	1
2010-04-01	0	55	0	90	16	40	16	55	16	90	16	59	16	23	501	40	501	55	501	90	501	59	501	23	39	66	39	55	39	90	39	100	838	66	838	55	838	90	838	100	3	0	3	55	3	90	3	No Data	3
2010-05-01	0	59	0	79	24	61	24	59	24	79	24	88	24	32	607	61	607	59	607	79	607	88	607	32	48	62	48	59	48	79	48	70	933	62	933	59	933	79	933	70	1	0	1	59	1	79	1	No Data	1
2010-06-01	0	55	0	75	18	45	18	55	18	75	18	69	18	26	612	45	612	55	612	75	612	69	612	26	40	52	40	55	40	75	40	71	990	52	990	55	990	75	990	71	2	0	2	55	2	75	2	No Data	2
2010-07-01	0	45	0	73	15	46	15	45	15	73	15	75	15	27	622	46	622	45	622	73	622	75	622	27	23	40	23	45	23	73	23	60	928	40	928	45	928	73	928	60	6	0	6	45	6	73	6	No Data	6
2010-08-01	0	48	0	67	26	52	26	48	26	67	26	70	26	26	588	52	588	48	588	67	588	70	588	26	31	41	31	48	31	67	31	56	988	41	988	48	988	67	988	56	5	0	5	48	5	67	5	No Data	5
2010-09-01	0	49	0	73	18	49	18	49	18	73	18	67	18	31	601	49	601	49	601	73	601	67	601	31	29	41	29	49	29	73	29	62	946	41	946	49	946	73	946	62	3	0	3	49	3	73	3	No Data	3
2010-10-01	0	52	0	75	14	54	14	52	14	75	14	58	14	34	576	54	576	52	576	75	576	58	576	34	23	51	23	52	23	75	23	70	912	51	912	52	912	75	912	70	8	0	8	52	8	75	8	No Data	8
2010-11-01	0	47	0	86	10	47	10	47	10	86	10	70	10	27	572	47	572	47	572	86	572	70	572	27	35	44	35	47	35	86	35	74	972	44	972	47	972	86	972	74	2	0	2	47	2	86	2	No Data	2
2010-12-01	0	35	0	64	13	32	13	35	13	64	13	64	13	21	457	32	457	35	457	64	457	64	457	21	28	31	28	35	28	64	28	54	749	31	749	35	749	64	749	54	1	0	1	35	1	64	1	No Data	1
2011-01-01	0	34	0	64	15	31	15	34	15	64	15	57	15	20	511	31	511	34	511	64	511	57	511	20	37	37	37	34	37	64	37	61	782	37	782	34	782	64	782	61	4	0	4	34	4	64	4	No Data	4
2011-02-01	0	40	0	78	14	38	14	40	14	78	14	75	14	21	526	38	526	40	526	78	526	75	526	21	45	38	45	40	45	78	45	69	838	38	838	40	838	78	838	69	5	0	5	40	5	78	5	No Data	5
2011-03-01	0	43	0	74	18	46	18	43	18	74	18	80	18	27	639	46	639	43	639	74	639	80	639	27	36	36	36	43	36	74	36	62	897	36	897	43	897	74	897	62	2	0	2	43	2	74	2	No Data	2
2011-04-01	0	40	0	72	14	36	14	40	14	72	14	74	14	29	502	36	502	40	502	72	502	74	502	29	29	34	29	40	29	72	29	67	751	34	751	40	751	72	751	67	1	0	1	40	1	72	1	No Data	1
2011-05-01	0	49	0	86	18	45	18	49	18	86	18	87	18	24	567	45	567	49	567	86	567	87	567	24	44	45	44	49	44	86	44	77	834	45	834	49	834	86	834	77	4	0	4	49	4	86	4	No Data	4
2011-06-01	0	45	0	73	16	46	16	45	16	73	16	69	16	25	544	46	544	45	544	73	544	69	544	25	32	36	32	45	32	73	32	56	872	36	872	45	872	73	872	56	8	0	8	45	8	73	8	No Data	8
2011-07-01	0	38	0	65	12	37	12	38	12	65	12	48	12	28	575	37	575	38	575	65	575	48	575	28	27	31	27	38	27	65	27	48	800	31	800	38	800	65	800	48	2	0	2	38	2	65	2	No Data	2
2011-08-01	0	47	0	71	18	46	18	47	18	71	18	70	18	24	595	46	595	47	595	71	595	70	595	24	39	40	39	47	39	71	39	56	894	40	894	47	894	71	894	56	5	0	5	47	5	71	5	No Data	5
2011-09-01	0	46	0	70	16	40	16	46	16	70	16	74	16	28	562	40	562	46	562	70	562	74	562	28	33	41	33	46	33	70	33	56	852	41	852	46	852	70	852	56	3	0	3	46	3	70	3	No Data	3
2011-10-01	0	41	0	69	17	38	17	41	17	69	17	70	17	23	537	38	537	41	537	69	537	70	537	23	24	32	24	41	24	69	24	59	848	32	848	41	848	69	848	59	2	0	2	41	2	69	2	No Data	2
2011-11-01	0	46	0	76	23	38	23	46	23	76	23	67	23	31	555	38	555	46	555	76	555	67	555	31	30	36	30	46	30	76	30	56	813	36	813	46	813	76	813	56	2	0	2	46	2	76	2	No Data	2
2011-12-01	0	33	0	68	14	31	14	33	14	68	14	55	14	14	466	31	466	33	466	68	466	55	466	14	37	28	37	33	37	68	37	50	652	28	652	33	652	68	652	50	0	0	0	33	0	68	0	No Data	0
2012-01-01	0	38	0	69	17	35	17	38	17	69	17	65	17	22	514	35	514	38	514	69	514	65	514	22	39	35	39	38	39	69	39	54	709	35	709	38	709	69	709	54	1	0	1	38	1	69	1	No Data	1
2012-02-01	0	42	0	66	20	45	20	42	20	66	20	75	20	21	572	45	572	42	572	66	572	75	572	21	44	30	44	42	44	66	44	52	883	30	883	42	883	66	883	52	4	0	4	42	4	66	4	No Data	4
2012-03-01	0	43	0	76	16	39	16	43	16	76	16	84	16	20	543	39	543	43	543	76	543	84	543	20	40	32	40	43	40	76	40	65	944	32	944	43	944	76	944	65	3	0	3	43	3	76	3	No Data	3
2012-04-01	0	39	0	71	15	37	15	39	15	71	15	77	15	21	483	37	483	39	483	71	483	77	483	21	28	37	28	39	28	71	28	59	703	37	703	39	703	71	703	59	5	0	5	39	5	71	5	No Data	5
2012-05-01	0	43	0	90	9	47	9	43	9	90	9	97	9	31	593	47	593	43	593	90	593	97	593	31	48	35	48	43	48	90	48	66	835	35	835	43	835	90	835	66	3	100	3	43	3	90	3	No Data	3
2012-06-01	0	40	0	71	10	41	10	40	10	71	10	62	10	23	507	41	507	40	507	71	507	62	507	23	41	34	41	40	41	71	41	66	715	34	715	40	715	71	715	66	2	0	2	40	2	71	2	No Data	2
2012-07-01	0	40	0	79	18	37	18	40	18	79	18	76	18	26	555	37	555	40	555	79	555	76	555	26	33	37	33	40	33	79	33	62	764	37	764	40	764	79	764	62	1	0	1	40	1	79	1	No Data	1
2012-08-01	0	54	0	88	22	43	22	54	22	88	22	68	22	29	630	43	630	54	630	88	630	68	630	29	45	43	45	54	45	88	45	71	920	43	920	54	920	88	920	71	1	0	1	54	1	88	1	No Data	1
2012-09-01	0	44	0	75	11	46	11	44	11	75	11	73	11	27	549	46	549	44	549	75	549	73	549	27	35	35	35	44	35	75	35	65	773	35	773	44	773	75	773	65	3	0	3	44	3	75	3	No Data	3
2012-10-01	0	42	0	73	20	39	20	42	20	73	20	76	20	24	557	39	557	42	557	73	557	76	557	24	56	36	56	42	56	73	56	56	842	36	842	42	842	73	842	56	3	0	3	42	3	73	3	No Data	3
2012-11-01	0	42	0	72	12	36	12	42	12	72	12	73	12	22	555	36	555	42	555	72	555	73	555	22	29	38	29	42	29	72	29	61	858	38	858	42	858	72	858	61	4	0	4	42	4	72	4	No Data	4
2012-12-01	0	34	0	57	23	31	23	34	23	57	23	55	23	22	452	31	452	34	452	57	452	55	452	22	28	29	28	34	28	57	28	53	704	29	704	34	704	57	704	53	0	0	0	34	0	57	0	No Data	0
2013-01-01	0	30	0	72	17	33	17	30	17	72	17	75	17	26	537	33	537	30	537	72	537	75	537	26	33	25	33	30	33	72	33	68	818	25	818	30	818	72	818	68	3	0	3	30	3	72	3	No Data	3
2013-02-01	0	42	0	74	14	37	14	42	14	74	14	72	14	21	559	37	559	42	559	74	559	72	559	21	37	43	37	42	37	74	37	68	849	43	849	42	849	74	849	68	4	0	4	42	4	74	4	No Data	4
2013-03-01	0	45	0	82	17	42	17	45	17	82	17	73	17	24	541	42	541	45	541	82	541	73	541	24	34	39	34	45	34	82	34	72	786	39	786	45	786	82	786	72	5	93	5	45	5	82	5	No Data	5
2013-04-01	0	42	0	77	11	41	11	42	11	77	11	85	11	22	590	41	590	42	590	77	590	85	590	22	31	37	31	42	31	77	31	67	817	37	817	42	817	77	817	67	4	86	4	42	4	77	4	No Data	4
2013-05-01	0	43	0	77	16	41	16	43	16	77	16	84	16	29	639	41	639	43	639	77	639	84	639	29	24	35	24	43	24	77	24	70	907	35	907	43	907	77	907	70	6	86	6	43	6	77	6	No Data	6
2013-06-01	0	41	0	73	15	41	15	41	15	73	15	69	15	27	503	41	503	41	503	73	503	69	503	27	11	36	11	41	11	73	11	66	723	36	723	41	723	73	723	66	5	86	5	41	5	73	5	No Data	5
2013-07-01	0	39	0	74	11	44	11	39	11	74	11	78	11	27	642	44	642	39	642	74	642	78	642	27	25	33	25	39	25	74	25	59	916	33	916	39	916	74	916	59	5	80	5	39	5	74	5	No Data	5
2013-08-01	0	45	0	75	9	48	9	45	9	75	9	76	9	25	568	48	568	45	568	75	568	76	568	25	33	34	33	45	33	75	33	66	957	34	957	45	957	75	957	66	0	80	0	45	0	75	0	No Data	0
2013-09-01	0	41	0	81	11	38	11	41	11	81	11	76	11	21	425	38	425	41	425	81	425	76	425	21	22	35	22	41	22	81	22	66	740	35	740	41	740	81	740	66	1	0	1	41	1	81	1	No Data	1
	Hepatitis (NEC)
	Hepatitis B (newly acquired)
	Hepatitis B (unspecified)
	Hepatitis C (newly acquired)
	Hepatitis C (unspecified)
	Hepatitis D
[truncated: 1 more columns]

[truncated: 7 more sheets: Gastrointestinal diseases, Other bacterial infections, Quarantinable diseases, Sexually transmissible infectns, Vaccine preventable diseases, Vectorborne diseases, Zoonoses]
